# Supplementary material for: Pinpointing genomic loci for drought-induced proline and hydrogen peroxide accumulation in bread wheat under field conditions
Source: BMC Plant Biol. 2022 Dec 13;22:584. doi: 10.1186/s12870-022-03943-9 (PMC9746221; doi:10.1186/s12870-022-03943-9)
Supplement: Supplementary file 3 — Additional file 3. [file 12870_2022_3943_MOESM3_ESM.xlsx]

## Sheet: Supplementary Table 8a
		Supplementary Table S8a. List of putative candidate genes for proline content under drought, control conditions and for STI
Trait		mrnaid	is_repr	AHRD-Quality-Code	Blast-Hit-Accession	Human-Readable-Description	Pfam-IDs-(Description)	Interpro-IDs-(Description)	GO-IDs-(Description)-via-Interpro	Gene-or-TE-TE?-U (via-function)	Pfam-IDs	Interpro-IDs	GO-IDs-via-Interpro
Drought		TraesCS1A01G050800	1	***	tr|C9E1C1|C9E1C1_WHEAT	Defensin	PF00304: Gamma-thionin family	IPR003614: Knottin, scorpion toxin-like; IPR008176: Defensin, plant	GO:0006952 BP: defense response	G	PF00304	IPR003614; IPR008176	GO:0006952
Drought	1A_AX-110539457	TraesCS1A01G050900	1	***	tr|A0A060AJ86|A0A060AJ86_WHEAT	Defensin	PF00304: Gamma-thionin family	IPR003614: Knottin, scorpion toxin-like; IPR008176: Defensin, plant	GO:0006952 BP: defense response	G	PF00304	IPR003614; IPR008176	GO:0006952
Drought		TraesCS1A01G051000	1	*-*	tr|C6L7Y5|C6L7Y5_HORBU	F-box protein	PF08387: FBD	IPR006566: FBD domain	NA	G	PF08387	IPR006566	NA
Drought		TraesCS1A01G051200	1	--*	tr|A0A0B0PHS7|A0A0B0PHS7_GOSAR	Casein kinase I	NA	NA	NA	G	NA	NA	NA
Drought		TraesCS1A01G051300	1	***	tr|A0A0B2RLR4|A0A0B2RLR4_GLYSO	WEB family protein, chloroplastic	PF05701: Weak chloroplast movement under blue light	IPR008545: WEB family	NA	G	PF05701	IPR008545	NA
Drought		TraesCS1A01G051300	NA	NA	NA	NA	NA	NA	NA	NA	NA	NA	NA
Drought		TraesCS1A01G051400	1	*-*	AT2G22560.1	Kinase interacting (KIP1-like) family protein	PF07765: KIP1-like protein	IPR011684: Protein Networked (NET), actin-binding (NAB) domain	GO:0003779 MF: actin binding	G	PF07765	IPR011684	GO:0003779
Drought		TraesCS1A01G051500	1	***	tr|B4FLE3|B4FLE3_MAIZE	Prostaglandin E synthase 3	PF04969: CS domain	IPR007052: CS domain; IPR008978: HSP20-like chaperone	NA	G	PF04969	IPR007052; IPR008978	NA
Drought		TraesCS1A01G051600	1	--*	AT1G60410.1	F-box family protein	PF00646: F-box domain	IPR001810: F-box domain; IPR032675: Leucine-rich repeat domain, L domain-like	GO:0005515 MF: protein binding	TE?	PF00646	IPR001810; IPR032675	GO:0005515
Drought
Drought	1A_AX-158540040	TraesCS1A01G051700	1	***	tr|A0A151QUZ1|A0A151QUZ1_CAJCA	Glycine-rich protein A3	NA	IPR013286: Annexin A7	GO:0005509 MF: calcium ion binding;GO:0005544 MF: calcium-dependent phospholipid binding	G	NA	IPR013286	GO:0005509; GO:0005544
Drought	1A_AX-158569423	TraesCS1A01G015300	1	***	tr|G5DX74|G5DX74_SILLA	Ras-like protein	PF00071: Ras family	IPR001806: Small GTPase superfamily; IPR005225: Small GTP-binding protein domain; IPR027417: P-loop containing nucleoside triphosphate hydrolase	GO:0003924 MF: GTPase activity;GO:0005525 MF: GTP binding	G	PF00071	IPR001806; IPR005225; IPR027417	GO:0003924; GO:0005525
Drought		TraesCS1A01G015400	1	***	tr|A0A061RFL5|A0A061RFL5_9CHLO	Ras-related protein Rab-11A	PF00071: Ras family	IPR001806: Small GTPase superfamily; IPR005225: Small GTP-binding protein domain; IPR027417: P-loop containing nucleoside triphosphate hydrolase	GO:0003924 MF: GTPase activity;GO:0005525 MF: GTP binding	G	PF00071	IPR001806; IPR005225; IPR027417	GO:0003924; GO:0005525
Drought		TraesCS1A01G015500	1	***	tr|G7K3S4|G7K3S4_MEDTR	12-oxophytodienoate reductase-like protein	PF00724: NADH:flavin oxidoreductase / NADH oxidase family	IPR001155: NADH:flavin oxidoreductase/NADH oxidase, N-terminal; IPR013785: Aldolase-type TIM barrel	GO:0003824 MF: catalytic activity;GO:0010181 MF: FMN binding;GO:0016491 MF: oxidoreductase activity;GO:0055114 BP: oxidation-reduction process	G	PF00724	IPR001155; IPR013785	GO:0003824; GO:0010181; GO:0016491; GO:0055114
Drought		TraesCS1A01G015600	1	***	tr|G7K3S2|G7K3S2_MEDTR	12-oxophytodienoate reductase-like protein	PF00724: NADH:flavin oxidoreductase / NADH oxidase family	IPR001155: NADH:flavin oxidoreductase/NADH oxidase, N-terminal; IPR013785: Aldolase-type TIM barrel	GO:0003824 MF: catalytic activity;GO:0010181 MF: FMN binding;GO:0016491 MF: oxidoreductase activity;GO:0055114 BP: oxidation-reduction process	G	PF00724	IPR001155; IPR013785	GO:0003824; GO:0010181; GO:0016491; GO:0055114
Drought		TraesCS1A01G015700	1	***	tr|B7FI39|B7FI39_MEDTR	12-oxophytodienoate reductase-like protein	PF00724: NADH:flavin oxidoreductase / NADH oxidase family	IPR001155: NADH:flavin oxidoreductase/NADH oxidase, N-terminal; IPR013785: Aldolase-type TIM barrel	GO:0003824 MF: catalytic activity;GO:0010181 MF: FMN binding;GO:0016491 MF: oxidoreductase activity;GO:0055114 BP: oxidation-reduction process	G	PF00724	IPR001155; IPR013785	GO:0003824; GO:0010181; GO:0016491; GO:0055114
Drought		TraesCS1A01G015800	1	***	tr|B7FI39|B7FI39_MEDTR	12-oxophytodienoate reductase-like protein	PF00724: NADH:flavin oxidoreductase / NADH oxidase family	IPR001155: NADH:flavin oxidoreductase/NADH oxidase, N-terminal; IPR013785: Aldolase-type TIM barrel	GO:0003824 MF: catalytic activity;GO:0010181 MF: FMN binding;GO:0016491 MF: oxidoreductase activity;GO:0055114 BP: oxidation-reduction process	G	PF00724	IPR001155; IPR013785	GO:0003824; GO:0010181; GO:0016491; GO:0055114
Drought		TraesCS1A01G015900	1	***	tr|R9UD00|R9UD00_TRITD	Serine/threonine-protein kinase	PF01453: D-mannose binding lectin; PF00954: S-locus glycoprotein domain; PF08276: PAN-like domain; PF00069: Protein kinase domain	IPR000719: Protein kinase domain; IPR000858: S-locus glycoprotein domain; IPR001480: Bulb-type lectin domain; IPR003609: PAN/Apple domain; IPR008271: Serine/threonine-protein kinase, active site; IPR011009: Protein kinase-like domain; IPR017441: Protein kinase, ATP binding site; IPR024171: S-receptor-like serine/threonine-protein kinase	GO:0004672 MF: protein kinase activity;GO:0004674 MF: protein serine/threonine kinase activity;GO:0005524 MF: ATP binding;GO:0006468 BP: protein phosphorylation;GO:0048544 BP: recognition of pollen	G	PF01453; PF00954; PF08276; PF00069	IPR000719; IPR000858; IPR001480; IPR003609; IPR008271; IPR011009; IPR017441; IPR024171	GO:0004672; GO:0004674; GO:0005524; GO:0006468; GO:0048544
Drought		TraesCS1A01G016000	1	***	tr|M8BRL2|M8BRL2_AEGTA	Serine/threonine-protein kinase	PF01453: D-mannose binding lectin; PF00954: S-locus glycoprotein domain; PF08276: PAN-like domain; PF00069: Protein kinase domain	IPR000719: Protein kinase domain; IPR000858: S-locus glycoprotein domain; IPR001480: Bulb-type lectin domain; IPR003609: PAN/Apple domain; IPR008271: Serine/threonine-protein kinase, active site; IPR011009: Protein kinase-like domain; IPR017441: Protein kinase, ATP binding site; IPR024171: S-receptor-like serine/threonine-protein kinase	GO:0004672 MF: protein kinase activity;GO:0004674 MF: protein serine/threonine kinase activity;GO:0005524 MF: ATP binding;GO:0006468 BP: protein phosphorylation;GO:0048544 BP: recognition of pollen	G	PF01453; PF00954; PF08276; PF00069	IPR000719; IPR000858; IPR001480; IPR003609; IPR008271; IPR011009; IPR017441; IPR024171	GO:0004672; GO:0004674; GO:0005524; GO:0006468; GO:0048544
Drought		TraesCS1A01G016100	1	***	tr|M8BRL2|M8BRL2_AEGTA	Serine/threonine-protein kinase	PF01453: D-mannose binding lectin; PF00954: S-locus glycoprotein domain; PF08276: PAN-like domain; PF00069: Protein kinase domain	IPR000719: Protein kinase domain; IPR000858: S-locus glycoprotein domain; IPR001480: Bulb-type lectin domain; IPR003609: PAN/Apple domain; IPR008271: Serine/threonine-protein kinase, active site; IPR011009: Protein kinase-like domain; IPR017441: Protein kinase, ATP binding site; IPR024171: S-receptor-like serine/threonine-protein kinase	GO:0004672 MF: protein kinase activity;GO:0004674 MF: protein serine/threonine kinase activity;GO:0005524 MF: ATP binding;GO:0006468 BP: protein phosphorylation;GO:0048544 BP: recognition of pollen	G	PF01453; PF00954; PF08276; PF00069	IPR000719; IPR000858; IPR001480; IPR003609; IPR008271; IPR011009; IPR017441; IPR024171	GO:0004672; GO:0004674; GO:0005524; GO:0006468; GO:0048544
Drought		TraesCS1A01G016200	1	*-*	tr|A0A0B4SVQ6|A0A0B4SVQ6_WHEAT	Disease resistance protein	PF00931: NB-ARC domain	IPR002182: NB-ARC; IPR011991: Winged helix-turn-helix DNA-binding domain; IPR027417: P-loop containing nucleoside triphosphate hydrolase; IPR032675: Leucine-rich repeat domain, L domain-like	GO:0043531 MF: ADP binding	G	PF00931	IPR002182; IPR011991; IPR027417; IPR032675	GO:0043531
Drought		TraesCS1A01G016300	1	***	tr|B5RHV3|B5RHV3_MUSBA	Protein kinase family protein	PF13947: Wall-associated receptor kinase galacturonan-binding; PF08488: Wall-associated kinase; PF00069: Protein kinase domain	IPR000152: EGF-type aspartate/asparagine hydroxylation site; IPR000719: Protein kinase domain; IPR000742: EGF-like domain; IPR001881: EGF-like calcium-binding domain; IPR008271: Serine/threonine-protein kinase, active site; IPR011009: Protein kinase-like domain; IPR013695: Wall-associated receptor kinase; IPR017441: Protein kinase, ATP binding site; IPR018097: EGF-like calcium-binding, conserved …	GO:0004672 MF: protein kinase activity;GO:0004674 MF: protein serine/threonine kinase activity;GO:0005509 MF: calcium ion binding;GO:0005515 MF: protein binding;GO:0005524 MF: ATP binding;GO:0006468 BP: protein phosphorylation;GO:0016021 CC: integral component of membrane;GO:0030247 MF: polysaccharide binding	G	PF13947; PF08488; PF00069	IPR000152; IPR000719; IPR000742; IPR001881; IPR008271; IPR011009; IPR013695; IPR017441; IPR018097; IPR025287	GO:0004672; GO:0004674; GO:0005509; GO:0005515; GO:0005524; GO:0006468; GO:0016021; GO:0030247
Drought		TraesCS1A01G016400	1	***	tr|Q2R8J2|Q2R8J2_ORYSJ	NBS-LRR disease resistance protein, putative, expressed	PF00931: NB-ARC domain	IPR002182: NB-ARC; IPR011991: Winged helix-turn-helix DNA-binding domain; IPR027417: P-loop containing nucleoside triphosphate hydrolase; IPR032675: Leucine-rich repeat domain, L domain-like	GO:0043531 MF: ADP binding	G	PF00931	IPR002182; IPR011991; IPR027417; IPR032675	GO:0043531
Drought		TraesCS1A01G016500	1	--*	sp|Q9HCK8|CHD8_HUMAN	Chromodomain-helicase-DNA-binding protein 8	NA	NA	NA	TE?	NA	NA	NA
Drought		TraesCS1A01G016600	1	***	tr|B5RHV3|B5RHV3_MUSBA	Protein kinase family protein	PF13947: Wall-associated receptor kinase galacturonan-binding; PF07645: Calcium-binding EGF domain	IPR000152: EGF-type aspartate/asparagine hydroxylation site; IPR000719: Protein kinase domain; IPR000742: EGF-like domain; IPR001881: EGF-like calcium-binding domain; IPR011009: Protein kinase-like domain; IPR017441: Protein kinase, ATP binding site; IPR018097: EGF-like calcium-binding, conserved site; IPR025287: Wall-associated receptor kinase, galacturonan-binding domain	GO:0004672 MF: protein kinase activity;GO:0005509 MF: calcium ion binding;GO:0005515 MF: protein binding;GO:0005524 MF: ATP binding;GO:0006468 BP: protein phosphorylation;GO:0030247 MF: polysaccharide binding	G	PF13947; PF07645	IPR000152; IPR000719; IPR000742; IPR001881; IPR011009; IPR017441; IPR018097; IPR025287	GO:0004672; GO:0005509; GO:0005515; GO:0005524; GO:0006468; GO:0030247
Drought		TraesCS1A01G016700	1	*-*	sp|P93194|RPK1_IPONI	Receptor-like protein kinase	PF00069: Protein kinase domain	IPR000719: Protein kinase domain; IPR008271: Serine/threonine-protein kinase, active site; IPR011009: Protein kinase-like domain	GO:0004672 MF: protein kinase activity;GO:0005524 MF: ATP binding;GO:0006468 BP: protein phosphorylation	G	PF00069	IPR000719; IPR008271; IPR011009	GO:0004672; GO:0005524; GO:0006468
Drought		TraesCS1A01G016800	1	***	tr|Q6WSC2|Q6WSC2_ORYSI	Glutathione S-transferase	PF13417: Glutathione S-transferase, N-terminal domain; PF00043: Glutathione S-transferase, C-terminal domain	IPR004045: Glutathione S-transferase, N-terminal; IPR004046: Glutathione S-transferase, C-terminal; IPR010987: Glutathione S-transferase, C-terminal-like; IPR012336: Thioredoxin-like fold	GO:0005515 MF: protein binding	G	PF13417; PF00043	IPR004045; IPR004046; IPR010987; IPR012336	GO:0005515
Drought		TraesCS1A01G016900	1	***	tr|A0A1D5S3X7|A0A1D5S3X7_WHEAT	Phosphatidate cytidylyltransferase	PF01148: Cytidylyltransferase family	IPR000374: Phosphatidate cytidylyltransferase; IPR016720: Phosphatidate cytidylyltransferase, eukaryota	GO:0004605 MF: phosphatidate cytidylyltransferase activity;GO:0016020 CC: membrane;GO:0016772 MF: transferase activity, transferring phosphorus-containing groups	G	PF01148	IPR000374; IPR016720	GO:0004605; GO:0016020; GO:0016772
Drought		TraesCS1A01G017000	1	--*	AT2G43410.4	RNA binding protein	PF00076: RNA recognition motif. (a.k.a. RRM, RBD, or RNP domain)	IPR000504: RNA recognition motif domain	GO:0003676 MF: nucleic acid binding	G	PF00076	IPR000504	GO:0003676
Drought		TraesCS1A01G017100	1	*-*	tr|R7W6C6|R7W6C6_AEGTA	Disease resistance protein RPM1	NA	NA	NA	G	NA	NA	NA
Drought		TraesCS1A01G017200	1	***	tr|N1QWT2|N1QWT2_AEGTA	Serine/threonine-protein kinase	PF01453: D-mannose binding lectin; PF08276: PAN-like domain; PF00069: Protein kinase domain	IPR000719: Protein kinase domain; IPR001480: Bulb-type lectin domain; IPR003609: PAN/Apple domain; IPR008271: Serine/threonine-protein kinase, active site; IPR011009: Protein kinase-like domain; IPR017441: Protein kinase, ATP binding site; IPR024171: S-receptor-like serine/threonine-protein kinase	GO:0004672 MF: protein kinase activity;GO:0004674 MF: protein serine/threonine kinase activity;GO:0005524 MF: ATP binding;GO:0006468 BP: protein phosphorylation	G	PF01453; PF08276; PF00069	IPR000719; IPR001480; IPR003609; IPR008271; IPR011009; IPR017441; IPR024171	GO:0004672; GO:0004674; GO:0005524; GO:0006468
Drought		TraesCS1A01G017300	1	***	tr|Q9FUE4|Q9FUE4_ORYSJ	Glutathione S-transferase	PF13417: Glutathione S-transferase, N-terminal domain; PF00043: Glutathione S-transferase, C-terminal domain	IPR004045: Glutathione S-transferase, N-terminal; IPR004046: Glutathione S-transferase, C-terminal; IPR010987: Glutathione S-transferase, C-terminal-like; IPR012336: Thioredoxin-like fold	GO:0005515 MF: protein binding	G	PF13417; PF00043	IPR004045; IPR004046; IPR010987; IPR012336	GO:0005515
Drought		TraesCS1A01G017400	1	***	tr|Q6WSC2|Q6WSC2_ORYSI	Glutathione S-transferase	PF13417: Glutathione S-transferase, N-terminal domain; PF00043: Glutathione S-transferase, C-terminal domain	IPR004045: Glutathione S-transferase, N-terminal; IPR004046: Glutathione S-transferase, C-terminal; IPR010987: Glutathione S-transferase, C-terminal-like; IPR012336: Thioredoxin-like fold	GO:0005515 MF: protein binding	G	PF13417; PF00043	IPR004045; IPR004046; IPR010987; IPR012336	GO:0005515
Drought		TraesCS1A01G017500	1	***	AT3G50160.1	transmembrane protein, putative (DUF247)	PF03140: Plant protein of unknown function	IPR004158: Protein of unknown function DUF247, plant	NA	G	PF03140	IPR004158	NA
Drought		TraesCS1A01G017600	1	***	AT3G50150.1	transmembrane protein, putative (DUF247)	PF03140: Plant protein of unknown function	IPR004158: Protein of unknown function DUF247, plant	NA	G	PF03140	IPR004158	NA
Drought		TraesCS1A01G017700	1	*-*	sp|P93194|RPK1_IPONI	Receptor-like protein kinase	PF13947: Wall-associated receptor kinase galacturonan-binding; PF07645: Calcium-binding EGF domain; PF07714: Protein tyrosine kinase	IPR000152: EGF-type aspartate/asparagine hydroxylation site; IPR000719: Protein kinase domain; IPR000742: EGF-like domain; IPR001245: Serine-threonine/tyrosine-protein kinase, catalytic domain; IPR001881: EGF-like calcium-binding domain; IPR008271: Serine/threonine-protein kinase, active site; IPR009030: Growth factor receptor cysteine-rich domain; IPR011009: Protein kinase-like domain; IPR017441…	GO:0004672 MF: protein kinase activity;GO:0005509 MF: calcium ion binding;GO:0005515 MF: protein binding;GO:0005524 MF: ATP binding;GO:0006468 BP: protein phosphorylation;GO:0030247 MF: polysaccharide binding	G	PF13947; PF07645; PF07714	IPR000152; IPR000719; IPR000742; IPR001245; IPR001881; IPR008271; IPR009030; IPR011009; IPR017441; IPR018097; IPR025287	GO:0004672; GO:0005509; GO:0005515; GO:0005524; GO:0006468; GO:0030247
Drought	1A_AX-158595597	TraesCS1A01G015100	1	--*	tr|B9GLJ5|B9GLJ5_POPTR	Chaperone protein dnaJ	NA	NA	NA	G	NA	NA	NA
Drought
Drought	1A_AX-158595597	TraesCS1A01G012800	1	***	tr|M8A2X4|M8A2X4_TRIUA	Fatty acid oxidation complex subunit alpha	PF00378: Enoyl-CoA hydratase/isomerase	IPR001753: Crotonase superfamily; IPR029045: ClpP/crotonase-like domain	GO:0003824 MF: catalytic activity;GO:0008152 BP: metabolic process	G	PF00378	IPR001753; IPR029045	GO:0003824; GO:0008152
Drought		TraesCS1A01G012900	1	***	tr|M8A2X4|M8A2X4_TRIUA	Fatty acid oxidation complex subunit alpha	PF00378: Enoyl-CoA hydratase/isomerase	IPR001753: Crotonase superfamily; IPR029045: ClpP/crotonase-like domain	GO:0003824 MF: catalytic activity;GO:0008152 BP: metabolic process	G	PF00378	IPR001753; IPR029045	GO:0003824; GO:0008152
Drought		TraesCS1A01G013000	1	***	tr|B9NHG2|B9NHG2_POPTR	Disease resistance family protein	PF00931: NB-ARC domain	IPR002182: NB-ARC; IPR011991: Winged helix-turn-helix DNA-binding domain; IPR027417: P-loop containing nucleoside triphosphate hydrolase; IPR032675: Leucine-rich repeat domain, L domain-like	GO:0043531 MF: ADP binding	G	PF00931	IPR002182; IPR011991; IPR027417; IPR032675	GO:0043531
Drought		TraesCS1A01G013000	NA	NA	NA	NA	NA	NA	NA	NA	NA	NA	NA
Drought		TraesCS1A01G013100	1	***	tr|G7LIR5|G7LIR5_MEDTR	MADS-box transcription factor family protein	PF00319: SRF-type transcription factor (DNA-binding and dimerisation domain)	IPR002100: Transcription factor, MADS-box	GO:0003677 MF: DNA binding;GO:0046983 MF: protein dimerization activity	G	PF00319	IPR002100	GO:0003677; GO:0046983
Drought		TraesCS1A01G013200	1	***	tr|Q6Z6P6|Q6Z6P6_ORYSJ	Ankyrin repeat protein family-like protein	PF12796: Ankyrin repeats (3 copies); PF13857: Ankyrin repeats (many copies); PF13962: Domain of unknown function	IPR002110: Ankyrin repeat; IPR020683: Ankyrin repeat-containing domain; IPR026961: PGG domain	GO:0005515 MF: protein binding	G	PF12796; PF13857; PF13962	IPR002110; IPR020683; IPR026961	GO:0005515
Drought		TraesCS1A01G013300	1	*-*	tr|B9GPE7|B9GPE7_POPTR	Transketolase family protein	NA	NA	NA	G	NA	NA	NA
Drought		TraesCS1A01G013400	1	--*	tr|A0A1J3FEJ9|A0A1J3FEJ9_NOCCA	UDP-glycosyltransferase 72E3	NA	NA	NA	G	NA	NA	NA
Drought		TraesCS1A01G013500	1	--*	tr|A0A0D3G3B7|A0A0D3G3B7_9ORYZ	DNA-directed RNA polymerase subunit	NA	NA	NA	G	NA	NA	NA
Drought		TraesCS1A01G013600	1	***	tr|Q8L698|Q8L698_WHEAT	Defensin	PF00304: Gamma-thionin family	IPR003614: Knottin, scorpion toxin-like; IPR008176: Defensin, plant	GO:0006952 BP: defense response	G	PF00304	IPR003614; IPR008176	GO:0006952
Drought		TraesCS1A01G013700	1	***	tr|A0A0K9NUT8|A0A0K9NUT8_ZOSMR	U-box domain protein	PF04564: U-box domain	IPR003613: U box domain; IPR011990: Tetratricopeptide-like helical domain; IPR013026: Tetratricopeptide repeat-containing domain; IPR013083: Zinc finger, RING/FYVE/PHD-type; IPR019734: Tetratricopeptide repeat	GO:0004842 MF: ubiquitin-protein transferase activity;GO:0005515 MF: protein binding;GO:0016567 BP: protein ubiquitination	G	PF04564	IPR003613; IPR011990; IPR013026; IPR013083; IPR019734	GO:0004842; GO:0005515; GO:0016567
Drought		TraesCS1A01G013800	1	***	tr|A0A1D5T1L6|A0A1D5T1L6_WHEAT	Methionine S-methyltransferase	PF13847: Methyltransferase domain; PF00155: Aminotransferase class I and II	IPR004839: Aminotransferase, class I/classII; IPR015421: Pyridoxal phosphate-dependent transferase, major region, subdomain 1; IPR015422: Pyridoxal phosphate-dependent transferase, subdomain 2; IPR015424: Pyridoxal phosphate-dependent transferase; IPR025714: Methyltransferase domain; IPR025779: Methionine S-methyltransferase; IPR029063: S-adenosyl-L-methionine-dependent methyltransferase	GO:0003824 MF: catalytic activity;GO:0008168 MF: methyltransferase activity;GO:0009058 BP: biosynthetic process;GO:0030170 MF: pyridoxal phosphate binding	G	PF13847; PF00155	IPR004839; IPR015421; IPR015422; IPR015424; IPR025714; IPR025779; IPR029063	GO:0003824; GO:0008168; GO:0009058; GO:0030170
Drought		TraesCS1A01G013900	1	***	tr|A0A0F6PRM5|A0A0F6PRM5_LEMMI	Glutathione s-transferase	PF02798: Glutathione S-transferase, N-terminal domain; PF00043: Glutathione S-transferase, C-terminal domain	IPR004045: Glutathione S-transferase, N-terminal; IPR004046: Glutathione S-transferase, C-terminal; IPR010987: Glutathione S-transferase, C-terminal-like; IPR012336: Thioredoxin-like fold	GO:0005515 MF: protein binding	G	PF02798; PF00043	IPR004045; IPR004046; IPR010987; IPR012336	GO:0005515
Drought		TraesCS1A01G014000	1	***	tr|W4ZWJ1|W4ZWJ1_WHEAT	Defensin	PF00304: Gamma-thionin family	IPR003614: Knottin, scorpion toxin-like; IPR008176: Defensin, plant	GO:0006952 BP: defense response	G	PF00304	IPR003614; IPR008176	GO:0006952
Drought		TraesCS1A01G014100	1	***	tr|W5ALK8|W5ALK8_WHEAT	Defensin	PF00304: Gamma-thionin family	IPR003614: Knottin, scorpion toxin-like; IPR008176: Defensin, plant	GO:0006952 BP: defense response	G	PF00304	IPR003614; IPR008176	GO:0006952
Drought		TraesCS1A01G014200	1	*-*	tr|R7WFH9|R7WFH9_AEGTA	F-box protein	NA	NA	NA	TE?	NA	NA	NA
Drought		TraesCS1A01G014300	1	***	tr|A0A072ULK6|A0A072ULK6_MEDTR	C2 calcium/lipid-binding and GRAM domain protein	PF00168: C2 domain; PF08372: Plant phosphoribosyltransferase C-terminal	IPR000008: C2 domain; IPR013583: Phosphoribosyltransferase C-terminal	GO:0005515 MF: protein binding	G	PF00168; PF08372	IPR000008; IPR013583	GO:0005515
Drought		TraesCS1A01G014400	1	*-*	tr|A0A1D5S2M5|A0A1D5S2M5_WHEAT	Serine/threonine-protein kinase	PF00069: Protein kinase domain	IPR000719: Protein kinase domain; IPR008271: Serine/threonine-protein kinase, active site; IPR011009: Protein kinase-like domain	GO:0004672 MF: protein kinase activity;GO:0005524 MF: ATP binding;GO:0006468 BP: protein phosphorylation	G	PF00069	IPR000719; IPR008271; IPR011009	GO:0004672; GO:0005524; GO:0006468
Drought		TraesCS1A01G014500	1	***	tr|M8BV83|M8BV83_AEGTA	Serine/threonine-protein kinase	PF01453: D-mannose binding lectin; PF00954: S-locus glycoprotein domain; PF08276: PAN-like domain; PF00069: Protein kinase domain	IPR000719: Protein kinase domain; IPR000858: S-locus glycoprotein domain; IPR001480: Bulb-type lectin domain; IPR003609: PAN/Apple domain; IPR008271: Serine/threonine-protein kinase, active site; IPR011009: Protein kinase-like domain; IPR017441: Protein kinase, ATP binding site; IPR024171: S-receptor-like serine/threonine-protein kinase	GO:0004672 MF: protein kinase activity;GO:0004674 MF: protein serine/threonine kinase activity;GO:0005524 MF: ATP binding;GO:0006468 BP: protein phosphorylation;GO:0048544 BP: recognition of pollen	G	PF01453; PF00954; PF08276; PF00069	IPR000719; IPR000858; IPR001480; IPR003609; IPR008271; IPR011009; IPR017441; IPR024171	GO:0004672; GO:0004674; GO:0005524; GO:0006468; GO:0048544
Drought		TraesCS1A01G014600	NA	NA	NA	NA	NA	NA	NA	NA	NA	NA	NA
Drought		TraesCS1A01G014700	1	--*	AT5G05970.2	Transducin/WD40 repeat-like superfamily protein	NA	NA	NA	G	NA	NA	NA
Drought		TraesCS1A01G014800	1	***	tr|W4ZXA3|W4ZXA3_WHEAT	Defensin	PF00304: Gamma-thionin family	IPR003614: Knottin, scorpion toxin-like; IPR008176: Defensin, plant	GO:0006952 BP: defense response	G	PF00304	IPR003614; IPR008176	GO:0006952
Drought		TraesCS1A01G014900	1	***	tr|A0A1D5ZI92|A0A1D5ZI92_WHEAT	Serine/threonine-protein kinase	PF01453: D-mannose binding lectin; PF00954: S-locus glycoprotein domain; PF08276: PAN-like domain; PF00069: Protein kinase domain	IPR000719: Protein kinase domain; IPR000858: S-locus glycoprotein domain; IPR001480: Bulb-type lectin domain; IPR003609: PAN/Apple domain; IPR008271: Serine/threonine-protein kinase, active site; IPR011009: Protein kinase-like domain; IPR017441: Protein kinase, ATP binding site; IPR024171: S-receptor-like serine/threonine-protein kinase	GO:0004672 MF: protein kinase activity;GO:0004674 MF: protein serine/threonine kinase activity;GO:0005524 MF: ATP binding;GO:0006468 BP: protein phosphorylation;GO:0048544 BP: recognition of pollen	G	PF01453; PF00954; PF08276; PF00069	IPR000719; IPR000858; IPR001480; IPR003609; IPR008271; IPR011009; IPR017441; IPR024171	GO:0004672; GO:0004674; GO:0005524; GO:0006468; GO:0048544
Drought		TraesCS1A01G015000	1	***	tr|R9UD00|R9UD00_TRITD	Serine/threonine-protein kinase	PF01453: D-mannose binding lectin; PF00954: S-locus glycoprotein domain; PF08276: PAN-like domain; PF00069: Protein kinase domain	IPR000719: Protein kinase domain; IPR000858: S-locus glycoprotein domain; IPR001480: Bulb-type lectin domain; IPR003609: PAN/Apple domain; IPR008271: Serine/threonine-protein kinase, active site; IPR011009: Protein kinase-like domain; IPR017441: Protein kinase, ATP binding site; IPR024171: S-receptor-like serine/threonine-protein kinase	GO:0004672 MF: protein kinase activity;GO:0004674 MF: protein serine/threonine kinase activity;GO:0005524 MF: ATP binding;GO:0006468 BP: protein phosphorylation;GO:0048544 BP: recognition of pollen	G	PF01453; PF00954; PF08276; PF00069	IPR000719; IPR000858; IPR001480; IPR003609; IPR008271; IPR011009; IPR017441; IPR024171	GO:0004672; GO:0004674; GO:0005524; GO:0006468; GO:0048544
Drought		TraesCS1A01G015100	1	--*	tr|B9GLJ5|B9GLJ5_POPTR	Chaperone protein dnaJ	NA	NA	NA	G	NA	NA	NA
Drought	1A_AX-158595597	TraesCS1A01G012800	1	***	tr|M8A2X4|M8A2X4_TRIUA	Fatty acid oxidation complex subunit alpha	PF00378: Enoyl-CoA hydratase/isomerase	IPR001753: Crotonase superfamily; IPR029045: ClpP/crotonase-like domain	GO:0003824 MF: catalytic activity;GO:0008152 BP: metabolic process	G	PF00378	IPR001753; IPR029045	GO:0003824; GO:0008152
Drought		TraesCS1A01G012900	1	***	tr|M8A2X4|M8A2X4_TRIUA	Fatty acid oxidation complex subunit alpha	PF00378: Enoyl-CoA hydratase/isomerase	IPR001753: Crotonase superfamily; IPR029045: ClpP/crotonase-like domain	GO:0003824 MF: catalytic activity;GO:0008152 BP: metabolic process	G	PF00378	IPR001753; IPR029045	GO:0003824; GO:0008152
Drought		TraesCS1A01G013000	1	***	tr|B9NHG2|B9NHG2_POPTR	Disease resistance family protein	PF00931: NB-ARC domain	IPR002182: NB-ARC; IPR011991: Winged helix-turn-helix DNA-binding domain; IPR027417: P-loop containing nucleoside triphosphate hydrolase; IPR032675: Leucine-rich repeat domain, L domain-like	GO:0043531 MF: ADP binding	G	PF00931	IPR002182; IPR011991; IPR027417; IPR032675	GO:0043531
Drought		TraesCS1A01G013000	NA	NA	NA	NA	NA	NA	NA	NA	NA	NA	NA
Drought		TraesCS1A01G013100	1	***	tr|G7LIR5|G7LIR5_MEDTR	MADS-box transcription factor family protein	PF00319: SRF-type transcription factor (DNA-binding and dimerisation domain)	IPR002100: Transcription factor, MADS-box	GO:0003677 MF: DNA binding;GO:0046983 MF: protein dimerization activity	G	PF00319	IPR002100	GO:0003677; GO:0046983
Drought		TraesCS1A01G013200	1	***	tr|Q6Z6P6|Q6Z6P6_ORYSJ	Ankyrin repeat protein family-like protein	PF12796: Ankyrin repeats (3 copies); PF13857: Ankyrin repeats (many copies); PF13962: Domain of unknown function	IPR002110: Ankyrin repeat; IPR020683: Ankyrin repeat-containing domain; IPR026961: PGG domain	GO:0005515 MF: protein binding	G	PF12796; PF13857; PF13962	IPR002110; IPR020683; IPR026961	GO:0005515
Drought		TraesCS1A01G013300	1	*-*	tr|B9GPE7|B9GPE7_POPTR	Transketolase family protein	NA	NA	NA	G	NA	NA	NA
Drought		TraesCS1A01G013400	1	--*	tr|A0A1J3FEJ9|A0A1J3FEJ9_NOCCA	UDP-glycosyltransferase 72E3	NA	NA	NA	G	NA	NA	NA
Drought		TraesCS1A01G013500	1	--*	tr|A0A0D3G3B7|A0A0D3G3B7_9ORYZ	DNA-directed RNA polymerase subunit	NA	NA	NA	G	NA	NA	NA
Drought		TraesCS1A01G013600	1	***	tr|Q8L698|Q8L698_WHEAT	Defensin	PF00304: Gamma-thionin family	IPR003614: Knottin, scorpion toxin-like; IPR008176: Defensin, plant	GO:0006952 BP: defense response	G	PF00304	IPR003614; IPR008176	GO:0006952
Drought		TraesCS1A01G013700	1	***	tr|A0A0K9NUT8|A0A0K9NUT8_ZOSMR	U-box domain protein	PF04564: U-box domain	IPR003613: U box domain; IPR011990: Tetratricopeptide-like helical domain; IPR013026: Tetratricopeptide repeat-containing domain; IPR013083: Zinc finger, RING/FYVE/PHD-type; IPR019734: Tetratricopeptide repeat	GO:0004842 MF: ubiquitin-protein transferase activity;GO:0005515 MF: protein binding;GO:0016567 BP: protein ubiquitination	G	PF04564	IPR003613; IPR011990; IPR013026; IPR013083; IPR019734	GO:0004842; GO:0005515; GO:0016567
Drought		TraesCS1A01G013800	1	***	tr|A0A1D5T1L6|A0A1D5T1L6_WHEAT	Methionine S-methyltransferase	PF13847: Methyltransferase domain; PF00155: Aminotransferase class I and II	IPR004839: Aminotransferase, class I/classII; IPR015421: Pyridoxal phosphate-dependent transferase, major region, subdomain 1; IPR015422: Pyridoxal phosphate-dependent transferase, subdomain 2; IPR015424: Pyridoxal phosphate-dependent transferase; IPR025714: Methyltransferase domain; IPR025779: Methionine S-methyltransferase; IPR029063: S-adenosyl-L-methionine-dependent methyltransferase	GO:0003824 MF: catalytic activity;GO:0008168 MF: methyltransferase activity;GO:0009058 BP: biosynthetic process;GO:0030170 MF: pyridoxal phosphate binding	G	PF13847; PF00155	IPR004839; IPR015421; IPR015422; IPR015424; IPR025714; IPR025779; IPR029063	GO:0003824; GO:0008168; GO:0009058; GO:0030170
Drought		TraesCS1A01G013900	1	***	tr|A0A0F6PRM5|A0A0F6PRM5_LEMMI	Glutathione s-transferase	PF02798: Glutathione S-transferase, N-terminal domain; PF00043: Glutathione S-transferase, C-terminal domain	IPR004045: Glutathione S-transferase, N-terminal; IPR004046: Glutathione S-transferase, C-terminal; IPR010987: Glutathione S-transferase, C-terminal-like; IPR012336: Thioredoxin-like fold	GO:0005515 MF: protein binding	G	PF02798; PF00043	IPR004045; IPR004046; IPR010987; IPR012336	GO:0005515
Drought		TraesCS1A01G014000	1	***	tr|W4ZWJ1|W4ZWJ1_WHEAT	Defensin	PF00304: Gamma-thionin family	IPR003614: Knottin, scorpion toxin-like; IPR008176: Defensin, plant	GO:0006952 BP: defense response	G	PF00304	IPR003614; IPR008176	GO:0006952
Drought		TraesCS1A01G014100	1	***	tr|W5ALK8|W5ALK8_WHEAT	Defensin	PF00304: Gamma-thionin family	IPR003614: Knottin, scorpion toxin-like; IPR008176: Defensin, plant	GO:0006952 BP: defense response	G	PF00304	IPR003614; IPR008176	GO:0006952
Drought		TraesCS1A01G014200	1	*-*	tr|R7WFH9|R7WFH9_AEGTA	F-box protein	NA	NA	NA	TE?	NA	NA	NA
Drought		TraesCS1A01G014300	1	***	tr|A0A072ULK6|A0A072ULK6_MEDTR	C2 calcium/lipid-binding and GRAM domain protein	PF00168: C2 domain; PF08372: Plant phosphoribosyltransferase C-terminal	IPR000008: C2 domain; IPR013583: Phosphoribosyltransferase C-terminal	GO:0005515 MF: protein binding	G	PF00168; PF08372	IPR000008; IPR013583	GO:0005515
Drought		TraesCS1A01G014400	1	*-*	tr|A0A1D5S2M5|A0A1D5S2M5_WHEAT	Serine/threonine-protein kinase	PF00069: Protein kinase domain	IPR000719: Protein kinase domain; IPR008271: Serine/threonine-protein kinase, active site; IPR011009: Protein kinase-like domain	GO:0004672 MF: protein kinase activity;GO:0005524 MF: ATP binding;GO:0006468 BP: protein phosphorylation	G	PF00069	IPR000719; IPR008271; IPR011009	GO:0004672; GO:0005524; GO:0006468
Drought		TraesCS1A01G014500	1	***	tr|M8BV83|M8BV83_AEGTA	Serine/threonine-protein kinase	PF01453: D-mannose binding lectin; PF00954: S-locus glycoprotein domain; PF08276: PAN-like domain; PF00069: Protein kinase domain	IPR000719: Protein kinase domain; IPR000858: S-locus glycoprotein domain; IPR001480: Bulb-type lectin domain; IPR003609: PAN/Apple domain; IPR008271: Serine/threonine-protein kinase, active site; IPR011009: Protein kinase-like domain; IPR017441: Protein kinase, ATP binding site; IPR024171: S-receptor-like serine/threonine-protein kinase	GO:0004672 MF: protein kinase activity;GO:0004674 MF: protein serine/threonine kinase activity;GO:0005524 MF: ATP binding;GO:0006468 BP: protein phosphorylation;GO:0048544 BP: recognition of pollen	G	PF01453; PF00954; PF08276; PF00069	IPR000719; IPR000858; IPR001480; IPR003609; IPR008271; IPR011009; IPR017441; IPR024171	GO:0004672; GO:0004674; GO:0005524; GO:0006468; GO:0048544
Drought		TraesCS1A01G014600	NA	NA	NA	NA	NA	NA	NA	NA	NA	NA	NA
Drought		TraesCS1A01G014700	1	--*	AT5G05970.2	Transducin/WD40 repeat-like superfamily protein	NA	NA	NA	G	NA	NA	NA
Drought		TraesCS1A01G014800	1	***	tr|W4ZXA3|W4ZXA3_WHEAT	Defensin	PF00304: Gamma-thionin family	IPR003614: Knottin, scorpion toxin-like; IPR008176: Defensin, plant	GO:0006952 BP: defense response	G	PF00304	IPR003614; IPR008176	GO:0006952
Drought		TraesCS1A01G014900	1	***	tr|A0A1D5ZI92|A0A1D5ZI92_WHEAT	Serine/threonine-protein kinase	PF01453: D-mannose binding lectin; PF00954: S-locus glycoprotein domain; PF08276: PAN-like domain; PF00069: Protein kinase domain	IPR000719: Protein kinase domain; IPR000858: S-locus glycoprotein domain; IPR001480: Bulb-type lectin domain; IPR003609: PAN/Apple domain; IPR008271: Serine/threonine-protein kinase, active site; IPR011009: Protein kinase-like domain; IPR017441: Protein kinase, ATP binding site; IPR024171: S-receptor-like serine/threonine-protein kinase	GO:0004672 MF: protein kinase activity;GO:0004674 MF: protein serine/threonine kinase activity;GO:0005524 MF: ATP binding;GO:0006468 BP: protein phosphorylation;GO:0048544 BP: recognition of pollen	G	PF01453; PF00954; PF08276; PF00069	IPR000719; IPR000858; IPR001480; IPR003609; IPR008271; IPR011009; IPR017441; IPR024171	GO:0004672; GO:0004674; GO:0005524; GO:0006468; GO:0048544
Drought		TraesCS1A01G015000	1	***	tr|R9UD00|R9UD00_TRITD	Serine/threonine-protein kinase	PF01453: D-mannose binding lectin; PF00954: S-locus glycoprotein domain; PF08276: PAN-like domain; PF00069: Protein kinase domain	IPR000719: Protein kinase domain; IPR000858: S-locus glycoprotein domain; IPR001480: Bulb-type lectin domain; IPR003609: PAN/Apple domain; IPR008271: Serine/threonine-protein kinase, active site; IPR011009: Protein kinase-like domain; IPR017441: Protein kinase, ATP binding site; IPR024171: S-receptor-like serine/threonine-protein kinase	GO:0004672 MF: protein kinase activity;GO:0004674 MF: protein serine/threonine kinase activity;GO:0005524 MF: ATP binding;GO:0006468 BP: protein phosphorylation;GO:0048544 BP: recognition of pollen	G	PF01453; PF00954; PF08276; PF00069	IPR000719; IPR000858; IPR001480; IPR003609; IPR008271; IPR011009; IPR017441; IPR024171	GO:0004672; GO:0004674; GO:0005524; GO:0006468; GO:0048544
Drought		TraesCS1A01G015100	1	--*	tr|B9GLJ5|B9GLJ5_POPTR	Chaperone protein dnaJ	NA	NA	NA	G	NA	NA	NA
Drought	1A_BS00070695_51_Hap	TraesCS1A01G050800	1	***	tr|C9E1C1|C9E1C1_WHEAT	Defensin	PF00304: Gamma-thionin family	IPR003614: Knottin, scorpion toxin-like; IPR008176: Defensin, plant	GO:0006952 BP: defense response	G	PF00304	IPR003614; IPR008176	GO:0006952
Drought		TraesCS1A01G050900	1	***	tr|A0A060AJ86|A0A060AJ86_WHEAT	Defensin	PF00304: Gamma-thionin family	IPR003614: Knottin, scorpion toxin-like; IPR008176: Defensin, plant	GO:0006952 BP: defense response	G	PF00304	IPR003614; IPR008176	GO:0006952
Drought		TraesCS1A01G051000	1	*-*	tr|C6L7Y5|C6L7Y5_HORBU	F-box protein	PF08387: FBD	IPR006566: FBD domain	NA	G	PF08387	IPR006566	NA
Drought		TraesCS1A01G051100	1	***	tr|A0A0K9PXK8|A0A0K9PXK8_ZOSMR	F-box/LRR-repeat protein	NA	IPR006553: Leucine-rich repeat, cysteine-containing subtype; IPR032675: Leucine-rich repeat domain, L domain-like	NA	TE?	NA	IPR006553; IPR032675	NA
Drought		TraesCS1A01G051200	1	--*	tr|A0A0B0PHS7|A0A0B0PHS7_GOSAR	Casein kinase I	NA	NA	NA	G	NA	NA	NA
Drought		TraesCS1A01G051300	1	***	tr|A0A0B2RLR4|A0A0B2RLR4_GLYSO	WEB family protein, chloroplastic	PF05701: Weak chloroplast movement under blue light	IPR008545: WEB family	NA	G	PF05701	IPR008545	NA
Drought		TraesCS1A01G051300	NA	NA	NA	NA	NA	NA	NA	NA	NA	NA	NA
Drought		TraesCS1A01G051400	1	*-*	AT2G22560.1	Kinase interacting (KIP1-like) family protein	PF07765: KIP1-like protein	IPR011684: Protein Networked (NET), actin-binding (NAB) domain	GO:0003779 MF: actin binding	G	PF07765	IPR011684	GO:0003779
Drought		TraesCS1A01G051500	1	***	tr|B4FLE3|B4FLE3_MAIZE	Prostaglandin E synthase 3	PF04969: CS domain	IPR007052: CS domain; IPR008978: HSP20-like chaperone	NA	G	PF04969	IPR007052; IPR008978	NA
Drought		TraesCS1A01G051600	1	--*	AT1G60410.1	F-box family protein	PF00646: F-box domain	IPR001810: F-box domain; IPR032675: Leucine-rich repeat domain, L domain-like	GO:0005515 MF: protein binding	TE?	PF00646	IPR001810; IPR032675	GO:0005515
Drought		TraesCS1A01G051700	1	***	tr|A0A151QUZ1|A0A151QUZ1_CAJCA	Glycine-rich protein A3	NA	IPR013286: Annexin A7	GO:0005509 MF: calcium ion binding;GO:0005544 MF: calcium-dependent phospholipid binding	G	NA	IPR013286	GO:0005509; GO:0005544
Drought		TraesCS1A01G051800	1	***	tr|A0A1J6IK06|A0A1J6IK06_NICAT	Protein aluminum sensitive 3	PF03649: Uncharacterised protein family (UPF0014)	IPR005226: UPF0014 family	NA	G	PF03649	IPR005226	NA
Drought		TraesCS1A01G051900	1	***	AT4G25225.2	transmembrane protein	PF15054: Domain of unknown function (DUF4535)	IPR027854: Protein of unknown function DUF4535	NA	G	PF15054	IPR027854	NA
Drought		TraesCS1A01G052000	1	*-*	tr|G7L3H0|G7L3H0_MEDTR	Wuschel-related homeobox protein	PF00046: Homeobox domain	IPR001356: Homeobox domain; IPR009057: Homeobox domain-like	GO:0003677 MF: DNA binding	G	PF00046	IPR001356; IPR009057	GO:0003677
Drought		TraesCS1A01G052100	1	*-*	tr|Q40041|Q40041_HORVU	Calreticulin	PF00262: Calreticulin family	IPR001580: Calreticulin/calnexin; IPR013320: Concanavalin A-like lectin/glucanase domain; IPR018124: Calreticulin/calnexin, conserved site	GO:0005509 MF: calcium ion binding;GO:0005783 CC: endoplasmic reticulum;GO:0006457 BP: protein folding;GO:0051082 MF: unfolded protein binding	G	PF00262	IPR001580; IPR013320; IPR018124	GO:0005509; GO:0005783; GO:0006457; GO:0051082
Drought		TraesCS1A01G052200	1	***	tr|A0A118JRY8|A0A118JRY8_CYNCS	Mammalian uncoordinated homology 13, domain 2	PF05664: Plant family of unknown function (DUF810)	IPR008528: Protein of unknown function DUF810; IPR014770: Munc13 homology 1; IPR014772: Mammalian uncoordinated homology 13, domain 2	NA	G	PF05664	IPR008528; IPR014770; IPR014772	NA
Drought	1A_BS00084022_51	TraesCS1A01G049200	1	*-*	tr|G9HNR8|G9HNR8_PHODC	NADH dehydrogenase subunit 2	PF00361: Proton-conducting membrane transporter	IPR001750: NADH:quinone oxidoreductase/Mrp antiporter, membrane subunit	NA	G	PF00361	IPR001750	NA
Drought		TraesCS1A01G049300	1	***	tr|A0A1D1Y2R3|A0A1D1Y2R3_9ARAE	Nuclear pore complex protein Nup107	PF04121: Nuclear pore protein 84 / 107	IPR007252: Nuclear pore protein 84/107	GO:0005643 CC: nuclear pore;GO:0006810 BP: transport	G	PF04121	IPR007252	GO:0005643; GO:0006810
Drought		TraesCS1A01G049400	1	--*	AT5G24740.4	vacuolar protein sorting-associated protein, putative (DUF1162)	PF12274: Protein of unknown function (DUF3615)	IPR022059: Protein of unknown function DUF3615	NA	G	PF12274	IPR022059	NA
Drought		TraesCS1A01G049500	1	*-*	tr|G7K0J5|G7K0J5_MEDTR	DUF1639 family protein	PF07797: Protein of unknown function (DUF1639)	IPR012438: Protein of unknown function DUF1639	NA	G	PF07797	IPR012438	NA
Drought		TraesCS1A01G049600	1	***	tr|A0A0K9NPK2|A0A0K9NPK2_ZOSMR	ABC transporter G family member	PF00005: ABC transporter; PF01061: ABC-2 type transporter	IPR003439: ABC transporter-like; IPR003593: AAA+ ATPase domain; IPR013525: ABC-2 type transporter; IPR017871: ABC transporter, conserved site; IPR027417: P-loop containing nucleoside triphosphate hydrolase	GO:0005524 MF: ATP binding;GO:0016020 CC: membrane;GO:0016887 MF: ATPase activity	G	PF00005; PF01061	IPR003439; IPR003593; IPR013525; IPR017871; IPR027417	GO:0005524; GO:0016020; GO:0016887
Drought		TraesCS1A01G049700	1	***	tr|B9SGV2|B9SGV2_RICCO	Arginine/serine-rich splicing factor, putative	PF00076: RNA recognition motif. (a.k.a. RRM, RBD, or RNP domain); PF00098: Zinc knuckle	IPR000504: RNA recognition motif domain; IPR001878: Zinc finger, CCHC-type	GO:0003676 MF: nucleic acid binding;GO:0008270 MF: zinc ion binding	TE?	PF00076; PF00098	IPR000504; IPR001878	GO:0003676; GO:0008270
Drought		TraesCS1A01G049800	1	***	tr|B9RYW1|B9RYW1_RICCO	Glucan endo-1,3-beta-glucosidase, putative	PF00332: Glycosyl hydrolases family 17	IPR000490: Glycoside hydrolase family 17; IPR017853: Glycoside hydrolase superfamily	GO:0004553 MF: hydrolase activity, hydrolyzing O-glycosyl compounds;GO:0005975 BP: carbohydrate metabolic process	G	PF00332	IPR000490; IPR017853	GO:0004553; GO:0005975
Drought		TraesCS1A01G049900	1	*-*	tr|M8BCV3|M8BCV3_AEGTA	Non-lysosomal glucosylceramidase	NA	NA	NA	G	NA	NA	NA
Drought		TraesCS1A01G050000	1	--*	AT4G37190.2	plasma membrane, autoregulation-binding site, misato segment II, myosin-like, tubulin/FtsZ protein	NA	NA	NA	G	NA	NA	NA
Drought		TraesCS1A01G050100	1	***	tr|B9RYV6|B9RYV6_RICCO	Alcohol dehydrogenase, putative	PF08240: Alcohol dehydrogenase GroES-like domain; PF00107: Zinc-binding dehydrogenase	IPR002328: Alcohol dehydrogenase, zinc-type, conserved site; IPR011032: GroES-like; IPR013149: Alcohol dehydrogenase, C-terminal; IPR013154: Alcohol dehydrogenase, N-terminal; IPR016040: NAD(P)-binding domain; IPR020843: Polyketide synthase, enoylreductase domain	GO:0008270 MF: zinc ion binding;GO:0016491 MF: oxidoreductase activity;GO:0055114 BP: oxidation-reduction process	G	PF08240; PF00107	IPR002328; IPR011032; IPR013149; IPR013154; IPR016040; IPR020843	GO:0008270; GO:0016491; GO:0055114
Drought		TraesCS1A01G050200	1	***	tr|Q75PZ8|Q75PZ8_HORVU	Tryptophan decarboxylase	PF00282: Pyridoxal-dependent decarboxylase conserved domain	IPR002129: Pyridoxal phosphate-dependent decarboxylase; IPR010977: Aromatic-L-amino-acid decarboxylase; IPR015421: Pyridoxal phosphate-dependent transferase, major region, subdomain 1; IPR015422: Pyridoxal phosphate-dependent transferase, subdomain 2; IPR015424: Pyridoxal phosphate-dependent transferase; IPR021115: Pyridoxal-phosphate binding site	GO:0003824 MF: catalytic activity;GO:0006520 BP: cellular amino acid metabolic process;GO:0016831 MF: carboxy-lyase activity;GO:0019752 BP: carboxylic acid metabolic process;GO:0030170 MF: pyridoxal phosphate binding	G	PF00282	IPR002129; IPR010977; IPR015421; IPR015422; IPR015424; IPR021115	GO:0003824; GO:0006520; GO:0016831; GO:0019752; GO:0030170
Drought		TraesCS1A01G050300	1	***	tr|A0A1D1XR36|A0A1D1XR36_9ARAE	Pentatricopeptide repeat-containing protein	PF13812: Pentatricopeptide repeat domain; PF01535: PPR repeat	IPR002885: Pentatricopeptide repeat	NA	G	PF13812; PF01535	IPR002885	NA
Drought		TraesCS1A01G050400	1	***	tr|W4ZVD1|W4ZVD1_WHEAT	Bidirectional sugar transporter SWEET	PF03083: Sugar efflux transporter for intercellular exchange	IPR004316: SWEET sugar transporter	GO:0016021 CC: integral component of membrane	G	PF03083	IPR004316	GO:0016021
Drought		TraesCS1A01G050500	1	--*	AT5G60580.4	RING/U-box superfamily protein	NA	NA	NA	G	NA	NA	NA
Drought		TraesCS1A01G050600	1	***	tr|W4ZVB1|W4ZVB1_WHEAT	Defensin	PF00304: Gamma-thionin family	IPR003614: Knottin, scorpion toxin-like; IPR008176: Defensin, plant	GO:0006952 BP: defense response	G	PF00304	IPR003614; IPR008176	GO:0006952
Drought		TraesCS1A01G050700	1	***	tr|W4ZVX9|W4ZVX9_WHEAT	Defensin	PF00304: Gamma-thionin family	IPR003614: Knottin, scorpion toxin-like; IPR008176: Defensin, plant	GO:0006952 BP: defense response	G	PF00304	IPR003614; IPR008176	GO:0006952
Drought		TraesCS1A01G050800	1	***	tr|C9E1C1|C9E1C1_WHEAT	Defensin	PF00304: Gamma-thionin family	IPR003614: Knottin, scorpion toxin-like; IPR008176: Defensin, plant	GO:0006952 BP: defense response	G	PF00304	IPR003614; IPR008176	GO:0006952
Drought		TraesCS1A01G050900	1	***	tr|A0A060AJ86|A0A060AJ86_WHEAT	Defensin	PF00304: Gamma-thionin family	IPR003614: Knottin, scorpion toxin-like; IPR008176: Defensin, plant	GO:0006952 BP: defense response	G	PF00304	IPR003614; IPR008176	GO:0006952
Drought		TraesCS1A01G051000	1	*-*	tr|C6L7Y5|C6L7Y5_HORBU	F-box protein	PF08387: FBD	IPR006566: FBD domain	NA	G	PF08387	IPR006566	NA
Drought		TraesCS1A01G051200	1	--*	tr|A0A0B0PHS7|A0A0B0PHS7_GOSAR	Casein kinase I	NA	NA	NA	G	NA	NA	NA
Drought
Drought	1A_Kukri_c82555_88	TraesCS1A01G051900	1	***	AT4G25225.2	transmembrane protein	PF15054: Domain of unknown function (DUF4535)	IPR027854: Protein of unknown function DUF4535	NA	G	PF15054	IPR027854	NA
Drought		TraesCS1A01G052000	1	*-*	tr|G7L3H0|G7L3H0_MEDTR	Wuschel-related homeobox protein	PF00046: Homeobox domain	IPR001356: Homeobox domain; IPR009057: Homeobox domain-like	GO:0003677 MF: DNA binding	G	PF00046	IPR001356; IPR009057	GO:0003677
Drought		TraesCS1A01G052100	1	*-*	tr|Q40041|Q40041_HORVU	Calreticulin	PF00262: Calreticulin family	IPR001580: Calreticulin/calnexin; IPR013320: Concanavalin A-like lectin/glucanase domain; IPR018124: Calreticulin/calnexin, conserved site	GO:0005509 MF: calcium ion binding;GO:0005783 CC: endoplasmic reticulum;GO:0006457 BP: protein folding;GO:0051082 MF: unfolded protein binding	G	PF00262	IPR001580; IPR013320; IPR018124	GO:0005509; GO:0005783; GO:0006457; GO:0051082
Drought		TraesCS1A01G052200	1	***	tr|A0A118JRY8|A0A118JRY8_CYNCS	Mammalian uncoordinated homology 13, domain 2	PF05664: Plant family of unknown function (DUF810)	IPR008528: Protein of unknown function DUF810; IPR014770: Munc13 homology 1; IPR014772: Mammalian uncoordinated homology 13, domain 2	NA	G	PF05664	IPR008528; IPR014770; IPR014772	NA
Drought	1A_RFL_Contig1027_442	TraesCS1A01G012800	1	***	tr|M8A2X4|M8A2X4_TRIUA	Fatty acid oxidation complex subunit alpha	PF00378: Enoyl-CoA hydratase/isomerase	IPR001753: Crotonase superfamily; IPR029045: ClpP/crotonase-like domain	GO:0003824 MF: catalytic activity;GO:0008152 BP: metabolic process	G	PF00378	IPR001753; IPR029045	GO:0003824; GO:0008152
Drought		TraesCS1A01G012900	1	***	tr|M8A2X4|M8A2X4_TRIUA	Fatty acid oxidation complex subunit alpha	PF00378: Enoyl-CoA hydratase/isomerase	IPR001753: Crotonase superfamily; IPR029045: ClpP/crotonase-like domain	GO:0003824 MF: catalytic activity;GO:0008152 BP: metabolic process	G	PF00378	IPR001753; IPR029045	GO:0003824; GO:0008152
Drought		TraesCS1A01G013000	1	***	tr|B9NHG2|B9NHG2_POPTR	Disease resistance family protein	PF00931: NB-ARC domain	IPR002182: NB-ARC; IPR011991: Winged helix-turn-helix DNA-binding domain; IPR027417: P-loop containing nucleoside triphosphate hydrolase; IPR032675: Leucine-rich repeat domain, L domain-like	GO:0043531 MF: ADP binding	G	PF00931	IPR002182; IPR011991; IPR027417; IPR032675	GO:0043531
Drought		TraesCS1A01G013100	1	***	tr|G7LIR5|G7LIR5_MEDTR	MADS-box transcription factor family protein	PF00319: SRF-type transcription factor (DNA-binding and dimerisation domain)	IPR002100: Transcription factor, MADS-box	GO:0003677 MF: DNA binding;GO:0046983 MF: protein dimerization activity	G	PF00319	IPR002100	GO:0003677; GO:0046983
Drought		TraesCS1A01G013200	1	***	tr|Q6Z6P6|Q6Z6P6_ORYSJ	Ankyrin repeat protein family-like protein	PF12796: Ankyrin repeats (3 copies); PF13857: Ankyrin repeats (many copies); PF13962: Domain of unknown function	IPR002110: Ankyrin repeat; IPR020683: Ankyrin repeat-containing domain; IPR026961: PGG domain	GO:0005515 MF: protein binding	G	PF12796; PF13857; PF13962	IPR002110; IPR020683; IPR026961	GO:0005515
Drought		TraesCS1A01G013300	1	*-*	tr|B9GPE7|B9GPE7_POPTR	Transketolase family protein	NA	NA	NA	G	NA	NA	NA
Drought		TraesCS1A01G013400	1	--*	tr|A0A1J3FEJ9|A0A1J3FEJ9_NOCCA	UDP-glycosyltransferase 72E3	NA	NA	NA	G	NA	NA	NA
Drought		TraesCS1A01G013500	1	--*	tr|A0A0D3G3B7|A0A0D3G3B7_9ORYZ	DNA-directed RNA polymerase subunit	NA	NA	NA	G	NA	NA	NA
Drought		TraesCS1A01G013600	1	***	tr|Q8L698|Q8L698_WHEAT	Defensin	PF00304: Gamma-thionin family	IPR003614: Knottin, scorpion toxin-like; IPR008176: Defensin, plant	GO:0006952 BP: defense response	G	PF00304	IPR003614; IPR008176	GO:0006952
Drought		TraesCS1A01G013700	1	***	tr|A0A0K9NUT8|A0A0K9NUT8_ZOSMR	U-box domain protein	PF04564: U-box domain	IPR003613: U box domain; IPR011990: Tetratricopeptide-like helical domain; IPR013026: Tetratricopeptide repeat-containing domain; IPR013083: Zinc finger, RING/FYVE/PHD-type; IPR019734: Tetratricopeptide repeat	GO:0004842 MF: ubiquitin-protein transferase activity;GO:0005515 MF: protein binding;GO:0016567 BP: protein ubiquitination	G	PF04564	IPR003613; IPR011990; IPR013026; IPR013083; IPR019734	GO:0004842; GO:0005515; GO:0016567
Drought		TraesCS1A01G013800	1	***	tr|A0A1D5T1L6|A0A1D5T1L6_WHEAT	Methionine S-methyltransferase	PF13847: Methyltransferase domain; PF00155: Aminotransferase class I and II	IPR004839: Aminotransferase, class I/classII; IPR015421: Pyridoxal phosphate-dependent transferase, major region, subdomain 1; IPR015422: Pyridoxal phosphate-dependent transferase, subdomain 2; IPR015424: Pyridoxal phosphate-dependent transferase; IPR025714: Methyltransferase domain; IPR025779: Methionine S-methyltransferase; IPR029063: S-adenosyl-L-methionine-dependent methyltransferase	GO:0003824 MF: catalytic activity;GO:0008168 MF: methyltransferase activity;GO:0009058 BP: biosynthetic process;GO:0030170 MF: pyridoxal phosphate binding	G	PF13847; PF00155	IPR004839; IPR015421; IPR015422; IPR015424; IPR025714; IPR025779; IPR029063	GO:0003824; GO:0008168; GO:0009058; GO:0030170
Drought		TraesCS1A01G013900	1	***	tr|A0A0F6PRM5|A0A0F6PRM5_LEMMI	Glutathione s-transferase	PF02798: Glutathione S-transferase, N-terminal domain; PF00043: Glutathione S-transferase, C-terminal domain	IPR004045: Glutathione S-transferase, N-terminal; IPR004046: Glutathione S-transferase, C-terminal; IPR010987: Glutathione S-transferase, C-terminal-like; IPR012336: Thioredoxin-like fold	GO:0005515 MF: protein binding	G	PF02798; PF00043	IPR004045; IPR004046; IPR010987; IPR012336	GO:0005515
Drought		TraesCS1A01G014000	1	***	tr|W4ZWJ1|W4ZWJ1_WHEAT	Defensin	PF00304: Gamma-thionin family	IPR003614: Knottin, scorpion toxin-like; IPR008176: Defensin, plant	GO:0006952 BP: defense response	G	PF00304	IPR003614; IPR008176	GO:0006952
Drought		TraesCS1A01G014100	1	***	tr|W5ALK8|W5ALK8_WHEAT	Defensin	PF00304: Gamma-thionin family	IPR003614: Knottin, scorpion toxin-like; IPR008176: Defensin, plant	GO:0006952 BP: defense response	G	PF00304	IPR003614; IPR008176	GO:0006952
Drought		TraesCS1A01G014200	1	*-*	tr|R7WFH9|R7WFH9_AEGTA	F-box protein	NA	NA	NA	TE?	NA	NA	NA
Drought		TraesCS1A01G014300	1	***	tr|A0A072ULK6|A0A072ULK6_MEDTR	C2 calcium/lipid-binding and GRAM domain protein	PF00168: C2 domain; PF08372: Plant phosphoribosyltransferase C-terminal	IPR000008: C2 domain; IPR013583: Phosphoribosyltransferase C-terminal	GO:0005515 MF: protein binding	G	PF00168; PF08372	IPR000008; IPR013583	GO:0005515
Drought		TraesCS1A01G014400	1	*-*	tr|A0A1D5S2M5|A0A1D5S2M5_WHEAT	Serine/threonine-protein kinase	PF00069: Protein kinase domain	IPR000719: Protein kinase domain; IPR008271: Serine/threonine-protein kinase, active site; IPR011009: Protein kinase-like domain	GO:0004672 MF: protein kinase activity;GO:0005524 MF: ATP binding;GO:0006468 BP: protein phosphorylation	G	PF00069	IPR000719; IPR008271; IPR011009	GO:0004672; GO:0005524; GO:0006468
Drought		TraesCS1A01G014500	1	***	tr|M8BV83|M8BV83_AEGTA	Serine/threonine-protein kinase	PF01453: D-mannose binding lectin; PF00954: S-locus glycoprotein domain; PF08276: PAN-like domain; PF00069: Protein kinase domain	IPR000719: Protein kinase domain; IPR000858: S-locus glycoprotein domain; IPR001480: Bulb-type lectin domain; IPR003609: PAN/Apple domain; IPR008271: Serine/threonine-protein kinase, active site; IPR011009: Protein kinase-like domain; IPR017441: Protein kinase, ATP binding site; IPR024171: S-receptor-like serine/threonine-protein kinase	GO:0004672 MF: protein kinase activity;GO:0004674 MF: protein serine/threonine kinase activity;GO:0005524 MF: ATP binding;GO:0006468 BP: protein phosphorylation;GO:0048544 BP: recognition of pollen	G	PF01453; PF00954; PF08276; PF00069	IPR000719; IPR000858; IPR001480; IPR003609; IPR008271; IPR011009; IPR017441; IPR024171	GO:0004672; GO:0004674; GO:0005524; GO:0006468; GO:0048544
Drought		TraesCS1A01G014600	NA	NA	NA	NA	NA	NA	NA	NA	NA	NA	NA
Drought		TraesCS1A01G014700	1	--*	AT5G05970.2	Transducin/WD40 repeat-like superfamily protein	NA	NA	NA	G	NA	NA	NA
Drought		TraesCS1A01G014800	1	***	tr|W4ZXA3|W4ZXA3_WHEAT	Defensin	PF00304: Gamma-thionin family	IPR003614: Knottin, scorpion toxin-like; IPR008176: Defensin, plant	GO:0006952 BP: defense response	G	PF00304	IPR003614; IPR008176	GO:0006952
Drought		TraesCS1A01G014900	1	***	tr|A0A1D5ZI92|A0A1D5ZI92_WHEAT	Serine/threonine-protein kinase	PF01453: D-mannose binding lectin; PF00954: S-locus glycoprotein domain; PF08276: PAN-like domain; PF00069: Protein kinase domain	IPR000719: Protein kinase domain; IPR000858: S-locus glycoprotein domain; IPR001480: Bulb-type lectin domain; IPR003609: PAN/Apple domain; IPR008271: Serine/threonine-protein kinase, active site; IPR011009: Protein kinase-like domain; IPR017441: Protein kinase, ATP binding site; IPR024171: S-receptor-like serine/threonine-protein kinase	GO:0004672 MF: protein kinase activity;GO:0004674 MF: protein serine/threonine kinase activity;GO:0005524 MF: ATP binding;GO:0006468 BP: protein phosphorylation;GO:0048544 BP: recognition of pollen	G	PF01453; PF00954; PF08276; PF00069	IPR000719; IPR000858; IPR001480; IPR003609; IPR008271; IPR011009; IPR017441; IPR024171	GO:0004672; GO:0004674; GO:0005524; GO:0006468; GO:0048544
Drought		TraesCS1A01G015000	1	***	tr|R9UD00|R9UD00_TRITD	Serine/threonine-protein kinase	PF01453: D-mannose binding lectin; PF00954: S-locus glycoprotein domain; PF08276: PAN-like domain; PF00069: Protein kinase domain	IPR000719: Protein kinase domain; IPR000858: S-locus glycoprotein domain; IPR001480: Bulb-type lectin domain; IPR003609: PAN/Apple domain; IPR008271: Serine/threonine-protein kinase, active site; IPR011009: Protein kinase-like domain; IPR017441: Protein kinase, ATP binding site; IPR024171: S-receptor-like serine/threonine-protein kinase	GO:0004672 MF: protein kinase activity;GO:0004674 MF: protein serine/threonine kinase activity;GO:0005524 MF: ATP binding;GO:0006468 BP: protein phosphorylation;GO:0048544 BP: recognition of pollen	G	PF01453; PF00954; PF08276; PF00069	IPR000719; IPR000858; IPR001480; IPR003609; IPR008271; IPR011009; IPR017441; IPR024171	GO:0004672; GO:0004674; GO:0005524; GO:0006468; GO:0048544
Drought		TraesCS1A01G015100	1	--*	tr|B9GLJ5|B9GLJ5_POPTR	Chaperone protein dnaJ	NA	NA	NA	G	NA	NA	NA
Drought	3B_AX-89548463	TraesCS3B01G039100	1	***	tr|B4FU27|B4FU27_MAIZE	MYB transcription factor	PF00249: Myb-like DNA-binding domain	IPR001005: SANT/Myb domain; IPR009057: Homeobox domain-like; IPR017930: Myb domain	GO:0003677 MF: DNA binding	G	PF00249	IPR001005; IPR009057; IPR017930	GO:0003677
Drought		TraesCS3B01G039200	1	***	tr|B9A1G4|B9A1G4_ORYSJ	NBS-LRR disease resistance protein	PF00931: NB-ARC domain	IPR002182: NB-ARC; IPR011991: Winged helix-turn-helix DNA-binding domain; IPR027417: P-loop containing nucleoside triphosphate hydrolase; IPR032675: Leucine-rich repeat domain, L domain-like	GO:0043531 MF: ADP binding	G	PF00931	IPR002182; IPR011991; IPR027417; IPR032675	GO:0043531
Drought		TraesCS3B01G039300	1	***	tr|A0A077RPD5|A0A077RPD5_WHEAT	Protein DETOXIFICATION	PF01554: MatE	IPR002528: Multi antimicrobial extrusion protein	GO:0006855 BP: drug transmembrane transport;GO:0015238 MF: drug transmembrane transporter activity;GO:0015297 MF: antiporter activity;GO:0016020 CC: membrane;GO:0055085 BP: transmembrane transport	G	PF01554	IPR002528	GO:0006855; GO:0015238; GO:0015297; GO:0016020; GO:0055085
Drought
Drought	3B_AX-89747894_Hap	TraesCS3B01G039100	1	***	tr|B4FU27|B4FU27_MAIZE	MYB transcription factor	PF00249: Myb-like DNA-binding domain	IPR001005: SANT/Myb domain; IPR009057: Homeobox domain-like; IPR017930: Myb domain	GO:0003677 MF: DNA binding	G	PF00249	IPR001005; IPR009057; IPR017930	GO:0003677
Drought		TraesCS3B01G039200	1	***	tr|B9A1G4|B9A1G4_ORYSJ	NBS-LRR disease resistance protein	PF00931: NB-ARC domain	IPR002182: NB-ARC; IPR011991: Winged helix-turn-helix DNA-binding domain; IPR027417: P-loop containing nucleoside triphosphate hydrolase; IPR032675: Leucine-rich repeat domain, L domain-like	GO:0043531 MF: ADP binding	G	PF00931	IPR002182; IPR011991; IPR027417; IPR032675	GO:0043531
Drought		TraesCS3B01G039300	1	***	tr|A0A077RPD5|A0A077RPD5_WHEAT	Protein DETOXIFICATION	PF01554: MatE	IPR002528: Multi antimicrobial extrusion protein	GO:0006855 BP: drug transmembrane transport;GO:0015238 MF: drug transmembrane transporter activity;GO:0015297 MF: antiporter activity;GO:0016020 CC: membrane;GO:0055085 BP: transmembrane transport	G	PF01554	IPR002528	GO:0006855; GO:0015238; GO:0015297; GO:0016020; GO:0055085
Drought	3B_AX-158538340	TraesCS3B01G040200	1	***	tr|B9HWH2|B9HWH2_POPTR	Zinc finger family protein	NA	IPR013087: Zinc finger C2H2-type	GO:0003676 MF: nucleic acid binding	TE?	NA	IPR013087	GO:0003676
Drought		TraesCS3B01G040300	1	***	tr|G7KN40|G7KN40_MEDTR	DUF1666 family protein	PF07891: Protein of unknown function (DUF1666)	IPR012870: Protein of unknown function DUF1666	NA	G	PF07891	IPR012870	NA
Drought		TraesCS3B01G040400	1	--*	tr|E1ZUE9|E1ZUE9_CHLVA	30S ribosomal protein S10	PF00338: Ribosomal protein S10p/S20e	IPR001848: Ribosomal protein S10; IPR027486: Ribosomal protein S10 domain	GO:0003735 MF: structural constituent of ribosome;GO:0005840 CC: ribosome;GO:0006412 BP: translation	G	PF00338	IPR001848; IPR027486	GO:0003735; GO:0005840; GO:0006412
Drought		TraesCS3B01G040500	1	***	tr|A0A110AST9|A0A110AST9_9FABA	Cytochrome b6-f complex subunit 5	PF02529: Cytochrome B6-F complex subunit 5	IPR003683: Cytochrome b6/f complex, subunit 5	GO:0009512 CC: cytochrome b6f complex	G	PF02529	IPR003683	GO:0009512
Drought		TraesCS3B01G040600	1	--*	AT1G11510.2	DNA-binding storekeeper protein-related transcriptional regulator	PF04504: Protein of unknown function, DUF573	IPR007592: GLABROUS1 enhancer-binding protein family	GO:0006355 BP: regulation of transcription, DNA-templated	G	PF04504	IPR007592	GO:0006355
Drought		TraesCS3B01G040700	1	--*	tr|A0A0J8B8I8|A0A0J8B8I8_BETVU	DNA topoisomerase	PF06839: GRF zinc finger	IPR010666: Zinc finger, GRF-type	GO:0008270 MF: zinc ion binding	G	PF06839	IPR010666	GO:0008270
Drought		TraesCS3B01G040800	1	***	sp|Q5ZEF1|NRR_ORYSJ	Protein NEGATIVE REGULATOR OF RESISTANCE	PF15699: NPR1 interacting	IPR031425: NPR1/NH1-interacting protein	GO:0010112 BP: regulation of systemic acquired resistance	G	PF15699	IPR031425	GO:0010112
Drought		TraesCS3B01G040900	1	***	tr|D7RJ71|D7RJ71_CARPA	Metal tolerance protein	PF01545: Cation efflux family; PF16916: Dimerisation domain of Zinc Transporter	IPR002524: Cation efflux protein; IPR027470: Cation efflux protein, cytoplasmic domain	GO:0006812 BP: cation transport;GO:0008324 MF: cation transmembrane transporter activity;GO:0016021 CC: integral component of membrane;GO:0055085 BP: transmembrane transport	G	PF01545; PF16916	IPR002524; IPR027470	GO:0006812; GO:0008324; GO:0016021; GO:0055085
Drought		TraesCS3B01G041000	1	***	tr|M8A9R3|M8A9R3_TRIUA	3'-N-debenzoyl-2'-deoxytaxol N-benzoyltransferase	PF02458: Transferase family	IPR003480: Transferase	GO:0016747 MF: transferase activity, transferring acyl groups other than amino-acyl groups	G	PF02458	IPR003480	GO:0016747
Drought		TraesCS3B01G041100	1	***	tr|A0A0A8Y2C7|A0A0A8Y2C7_ARUDO	Acyl-CoA thioesterase, putative	PF13279: Thioesterase-like superfamily	IPR029069: HotDog domain	NA	G	PF13279	IPR029069	NA
Drought		TraesCS3B01G041200	1	***	sp|Q5ZEF1|NRR_ORYSJ	Protein NEGATIVE REGULATOR OF RESISTANCE	PF15699: NPR1 interacting	IPR031425: NPR1/NH1-interacting protein	GO:0010112 BP: regulation of systemic acquired resistance	G	PF15699	IPR031425	GO:0010112
Drought		TraesCS3B01G041300	1	***	tr|M8A530|M8A530_TRIUA	Disease resistance protein RPM1	PF00931: NB-ARC domain	IPR002182: NB-ARC; IPR011991: Winged helix-turn-helix DNA-binding domain; IPR027417: P-loop containing nucleoside triphosphate hydrolase; IPR032675: Leucine-rich repeat domain, L domain-like	GO:0043531 MF: ADP binding	G	PF00931	IPR002182; IPR011991; IPR027417; IPR032675	GO:0043531
Drought		TraesCS3B01G041400	1	--*	AT5G38350.1	Disease resistance protein (NBS-LRR class) family	PF00931: NB-ARC domain	IPR002182: NB-ARC; IPR027417: P-loop containing nucleoside triphosphate hydrolase	GO:0043531 MF: ADP binding	G	PF00931	IPR002182; IPR027417	GO:0043531
Drought		TraesCS3B01G041500	1	*-*	AT1G67390.1	F-box family protein	PF00646: F-box domain	IPR001810: F-box domain; IPR032675: Leucine-rich repeat domain, L domain-like	GO:0005515 MF: protein binding	TE?	PF00646	IPR001810; IPR032675	GO:0005515
Drought		TraesCS3B01G041600	1	***	tr|R7W992|R7W992_AEGTA	HIPL1 protein	PF07995: Glucose / Sorbosone dehydrogenase	IPR011041: Soluble quinoprotein glucose/sorbosone dehydrogenase; IPR011042: Six-bladed beta-propeller, TolB-like; IPR012938: Glucose/Sorbosone dehydrogenase	GO:0003824 MF: catalytic activity;GO:0005975 BP: carbohydrate metabolic process;GO:0016901 MF: oxidoreductase activity, acting on the CH-OH group of donors, quinone or similar compound as acceptor;GO:0048038 MF: quinone binding	G	PF07995	IPR011041; IPR011042; IPR012938	GO:0003824; GO:0005975; GO:0016901; GO:0048038
Drought
Drought	3B_AX-158541844	TraesCS3B01G040200	1	***	tr|B9HWH2|B9HWH2_POPTR	Zinc finger family protein	NA	IPR013087: Zinc finger C2H2-type	GO:0003676 MF: nucleic acid binding	TE?	NA	IPR013087	GO:0003676
Drought		TraesCS3B01G040300	1	***	tr|G7KN40|G7KN40_MEDTR	DUF1666 family protein	PF07891: Protein of unknown function (DUF1666)	IPR012870: Protein of unknown function DUF1666	NA	G	PF07891	IPR012870	NA
Drought		TraesCS3B01G040400	1	--*	tr|E1ZUE9|E1ZUE9_CHLVA	30S ribosomal protein S10	PF00338: Ribosomal protein S10p/S20e	IPR001848: Ribosomal protein S10; IPR027486: Ribosomal protein S10 domain	GO:0003735 MF: structural constituent of ribosome;GO:0005840 CC: ribosome;GO:0006412 BP: translation	G	PF00338	IPR001848; IPR027486	GO:0003735; GO:0005840; GO:0006412
Drought		TraesCS3B01G040500	1	***	tr|A0A110AST9|A0A110AST9_9FABA	Cytochrome b6-f complex subunit 5	PF02529: Cytochrome B6-F complex subunit 5	IPR003683: Cytochrome b6/f complex, subunit 5	GO:0009512 CC: cytochrome b6f complex	G	PF02529	IPR003683	GO:0009512
Drought		TraesCS3B01G040600	1	--*	AT1G11510.2	DNA-binding storekeeper protein-related transcriptional regulator	PF04504: Protein of unknown function, DUF573	IPR007592: GLABROUS1 enhancer-binding protein family	GO:0006355 BP: regulation of transcription, DNA-templated	G	PF04504	IPR007592	GO:0006355
Drought		TraesCS3B01G040700	1	--*	tr|A0A0J8B8I8|A0A0J8B8I8_BETVU	DNA topoisomerase	PF06839: GRF zinc finger	IPR010666: Zinc finger, GRF-type	GO:0008270 MF: zinc ion binding	G	PF06839	IPR010666	GO:0008270
Drought		TraesCS3B01G040800	1	***	sp|Q5ZEF1|NRR_ORYSJ	Protein NEGATIVE REGULATOR OF RESISTANCE	PF15699: NPR1 interacting	IPR031425: NPR1/NH1-interacting protein	GO:0010112 BP: regulation of systemic acquired resistance	G	PF15699	IPR031425	GO:0010112
Drought		TraesCS3B01G040900	1	***	tr|D7RJ71|D7RJ71_CARPA	Metal tolerance protein	PF01545: Cation efflux family; PF16916: Dimerisation domain of Zinc Transporter	IPR002524: Cation efflux protein; IPR027470: Cation efflux protein, cytoplasmic domain	GO:0006812 BP: cation transport;GO:0008324 MF: cation transmembrane transporter activity;GO:0016021 CC: integral component of membrane;GO:0055085 BP: transmembrane transport	G	PF01545; PF16916	IPR002524; IPR027470	GO:0006812; GO:0008324; GO:0016021; GO:0055085
Drought		TraesCS3B01G041000	1	***	tr|M8A9R3|M8A9R3_TRIUA	3'-N-debenzoyl-2'-deoxytaxol N-benzoyltransferase	PF02458: Transferase family	IPR003480: Transferase	GO:0016747 MF: transferase activity, transferring acyl groups other than amino-acyl groups	G	PF02458	IPR003480	GO:0016747
Drought		TraesCS3B01G041100	1	***	tr|A0A0A8Y2C7|A0A0A8Y2C7_ARUDO	Acyl-CoA thioesterase, putative	PF13279: Thioesterase-like superfamily	IPR029069: HotDog domain	NA	G	PF13279	IPR029069	NA
Drought		TraesCS3B01G041200	1	***	sp|Q5ZEF1|NRR_ORYSJ	Protein NEGATIVE REGULATOR OF RESISTANCE	PF15699: NPR1 interacting	IPR031425: NPR1/NH1-interacting protein	GO:0010112 BP: regulation of systemic acquired resistance	G	PF15699	IPR031425	GO:0010112
Drought		TraesCS3B01G041300	1	***	tr|M8A530|M8A530_TRIUA	Disease resistance protein RPM1	PF00931: NB-ARC domain	IPR002182: NB-ARC; IPR011991: Winged helix-turn-helix DNA-binding domain; IPR027417: P-loop containing nucleoside triphosphate hydrolase; IPR032675: Leucine-rich repeat domain, L domain-like	GO:0043531 MF: ADP binding	G	PF00931	IPR002182; IPR011991; IPR027417; IPR032675	GO:0043531
Drought		TraesCS3B01G041400	1	--*	AT5G38350.1	Disease resistance protein (NBS-LRR class) family	PF00931: NB-ARC domain	IPR002182: NB-ARC; IPR027417: P-loop containing nucleoside triphosphate hydrolase	GO:0043531 MF: ADP binding	G	PF00931	IPR002182; IPR027417	GO:0043531
Drought		TraesCS3B01G041500	1	*-*	AT1G67390.1	F-box family protein	PF00646: F-box domain	IPR001810: F-box domain; IPR032675: Leucine-rich repeat domain, L domain-like	GO:0005515 MF: protein binding	TE?	PF00646	IPR001810; IPR032675	GO:0005515
Drought		TraesCS3B01G041600	1	***	tr|R7W992|R7W992_AEGTA	HIPL1 protein	PF07995: Glucose / Sorbosone dehydrogenase	IPR011041: Soluble quinoprotein glucose/sorbosone dehydrogenase; IPR011042: Six-bladed beta-propeller, TolB-like; IPR012938: Glucose/Sorbosone dehydrogenase	GO:0003824 MF: catalytic activity;GO:0005975 BP: carbohydrate metabolic process;GO:0016901 MF: oxidoreductase activity, acting on the CH-OH group of donors, quinone or similar compound as acceptor;GO:0048038 MF: quinone binding	G	PF07995	IPR011041; IPR011042; IPR012938	GO:0003824; GO:0005975; GO:0016901; GO:0048038
Drought
Drought	3B_CAP12_rep_c3868_270	TraesCS3B01G000800	1	***	tr|A9P8V0|A9P8V0_POPTR	Ring box family protein	PF12678: RING-H2 zinc finger domain	IPR001841: Zinc finger, RING-type; IPR013083: Zinc finger, RING/FYVE/PHD-type; IPR024766: Zinc finger, RING-H2-type	GO:0005515 MF: protein binding;GO:0008270 MF: zinc ion binding	G	PF12678	IPR001841; IPR013083; IPR024766	GO:0005515; GO:0008270
Drought		TraesCS3B01G000900	1	***	tr|Q6Z6P6|Q6Z6P6_ORYSJ	Ankyrin repeat protein family-like protein	PF13857: Ankyrin repeats (many copies); PF13962: Domain of unknown function	IPR002110: Ankyrin repeat; IPR020683: Ankyrin repeat-containing domain; IPR026961: PGG domain	GO:0005515 MF: protein binding	G	PF13857; PF13962	IPR002110; IPR020683; IPR026961	GO:0005515
Drought		TraesCS3B01G001000	1	***	tr|R7W251|R7W251_AEGTA	Receptor-like protein kinase	PF00069: Protein kinase domain	IPR000719: Protein kinase domain; IPR008271: Serine/threonine-protein kinase, active site; IPR011009: Protein kinase-like domain; IPR017441: Protein kinase, ATP binding site	GO:0004672 MF: protein kinase activity;GO:0005524 MF: ATP binding;GO:0006468 BP: protein phosphorylation	G	PF00069	IPR000719; IPR008271; IPR011009; IPR017441	GO:0004672; GO:0005524; GO:0006468
Drought		TraesCS3B01G001100	1	--*	sp|Q9BBP5|RK32_LOTJA	50S ribosomal protein L32, chloroplastic	NA	NA	NA	G	NA	NA	NA
Drought		TraesCS3B01G001200	1	*-*	sp|P93194|RPK1_IPONI	Receptor-like protein kinase	PF00069: Protein kinase domain	IPR000719: Protein kinase domain; IPR008271: Serine/threonine-protein kinase, active site; IPR011009: Protein kinase-like domain	GO:0004672 MF: protein kinase activity;GO:0005524 MF: ATP binding;GO:0006468 BP: protein phosphorylation	G	PF00069	IPR000719; IPR008271; IPR011009	GO:0004672; GO:0005524; GO:0006468
Drought		TraesCS3B01G001300	1	***	tr|A0A1D5W0Q0|A0A1D5W0Q0_WHEAT	Patatin	PF01734: Patatin-like phospholipase	IPR002641: Patatin-like phospholipase domain; IPR016035: Acyl transferase/acyl hydrolase/lysophospholipase	GO:0006629 BP: lipid metabolic process;GO:0008152 BP: metabolic process	G	PF01734	IPR002641; IPR016035	GO:0006629; GO:0008152
Drought		TraesCS3B01G001400	1	--*	sp|G5E8Z2|TAF4B_MOUSE	Transcription initiation factor TFIID subunit 4B	NA	NA	NA	G	NA	NA	NA
Drought		TraesCS3B01G001500	1	--*	sp|O55201|SPT5H_MOUSE	Transcription elongation factor SPT5	NA	NA	NA	G	NA	NA	NA
Drought		TraesCS3B01G001600	1	*-*	tr|A0A199UHB5|A0A199UHB5_ANACO	Serine/threonine-protein kinase ATM	NA	NA	NA	G	NA	NA	NA
Drought		TraesCS3B01G001700	1	***	tr|A0A0K9P440|A0A0K9P440_ZOSMR	30S ribosomal protein S10	PF00338: Ribosomal protein S10p/S20e	IPR001848: Ribosomal protein S10; IPR005729: Ribosomal protein S10, eukaryotic/archaeal; IPR027486: Ribosomal protein S10 domain	GO:0003735 MF: structural constituent of ribosome;GO:0005840 CC: ribosome;GO:0006412 BP: translation;GO:0015935 CC: small ribosomal subunit	G	PF00338	IPR001848; IPR005729; IPR027486	GO:0003735; GO:0005840; GO:0006412; GO:0015935
Drought		TraesCS3B01G001800	1	-**	tr|Q6JJ45|Q6JJ45_IPOTF	Defensin-like protein	NA	IPR003614: Knottin, scorpion toxin-like	GO:0006952 BP: defense response	G	NA	IPR003614	GO:0006952
Drought		TraesCS3B01G001900	1	***	tr|B9S6E1|B9S6E1_RICCO	Rer1 protein, putative	PF03248: Rer1 family	IPR004932: Retrieval of early ER protein Rer1	GO:0016021 CC: integral component of membrane	G	PF03248	IPR004932	GO:0016021
Drought		TraesCS3B01G002000	1	***	tr|E0D875|E0D875_IPOBA	Hydroxycinnamoyl-CoA shikimate/quinate hydroxycinnamoyltransferase	PF02458: Transferase family	IPR003480: Transferase	GO:0016747 MF: transferase activity, transferring acyl groups other than amino-acyl groups	G	PF02458	IPR003480	GO:0016747
Drought	4A_AX-108953213_Hap	TraesCS4A01G049700	1	--*	tr|G7K3H9|G7K3H9_MEDTR	Syntaxin protein	PF09177: Syntaxin 6, N-terminal	IPR010989: SNARE; IPR015260: Syntaxin 6, N-terminal	GO:0016020 CC: membrane;GO:0016192 BP: vesicle-mediated transport;GO:0048193 BP: Golgi vesicle transport	G	PF09177	IPR010989; IPR015260	GO:0016020; GO:0016192; GO:0048193
Drought		TraesCS4A01G049800	1	***	tr|A0A0B2SA09|A0A0B2SA09_GLYSO	60S ribosomal protein L51, mitochondrial	PF05047: Mitochondrial ribosomal protein L51 / S25 / CI-B8 domain	IPR007741: Ribosomal protein/NADH dehydrogenase domain; IPR012336: Thioredoxin-like fold	NA	G	PF05047	IPR007741; IPR012336	NA
Drought		TraesCS4A01G049900	1	***	tr|A0A059LJW1|A0A059LJW1_9CHLO	Protein kinase	PF00069: Protein kinase domain	IPR000719: Protein kinase domain; IPR008271: Serine/threonine-protein kinase, active site; IPR011009: Protein kinase-like domain; IPR017441: Protein kinase, ATP binding site	GO:0004672 MF: protein kinase activity;GO:0005524 MF: ATP binding;GO:0006468 BP: protein phosphorylation	G	PF00069	IPR000719; IPR008271; IPR011009; IPR017441	GO:0004672; GO:0005524; GO:0006468
Drought		TraesCS4A01G050000	1	***	tr|A0A061E245|A0A061E245_THECC	Phosphatase 2C family protein	PF00481: Protein phosphatase 2C	IPR000222: PPM-type phosphatase, divalent cation binding; IPR001932: PPM-type phosphatase domain	GO:0003824 MF: catalytic activity;GO:0043169 MF: cation binding	G	PF00481	IPR000222; IPR001932	GO:0003824; GO:0043169
Drought		TraesCS4A01G050100	1	***	tr|A0A199US15|A0A199US15_ANACO	Tetratricopeptide repeat protein 1	NA	IPR011989: Armadillo-like helical; IPR011990: Tetratricopeptide-like helical domain; IPR013026: Tetratricopeptide repeat-containing domain; IPR016024: Armadillo-type fold; IPR019734: Tetratricopeptide repeat	GO:0005488 MF: binding;GO:0005515 MF: protein binding	G	NA	IPR011989; IPR011990; IPR013026; IPR016024; IPR019734	GO:0005488; GO:0005515
Drought		TraesCS4A01G050200	1	***	tr|M7ZET0|M7ZET0_TRIUA	Retinoblastoma-binding protein 5	PF00400: WD domain, G-beta repeat	IPR001680: WD40 repeat; IPR015943: WD40/YVTN repeat-like-containing domain; IPR017986: WD40-repeat-containing domain; IPR019775: WD40 repeat, conserved site	GO:0005515 MF: protein binding	G	PF00400	IPR001680; IPR015943; IPR017986; IPR019775	GO:0005515
Drought		TraesCS4A01G050300	NA	NA	NA	NA	NA	NA	NA	NA	NA	NA	NA
Drought		TraesCS4A01G050400	NA	NA	NA	NA	NA	NA	NA	NA	NA	NA	NA
Drought		TraesCS4A01G050400	1	***	tr|B9RN92|B9RN92_RICCO	Pentatricopeptide repeat-containing protein, putative	PF13041: PPR repeat family; PF01535: PPR repeat	IPR002885: Pentatricopeptide repeat; IPR011990: Tetratricopeptide-like helical domain	GO:0005515 MF: protein binding	G	PF13041; PF01535	IPR002885; IPR011990	GO:0005515
Drought		TraesCS4A01G050500	1	***	tr|A0A077DCM4|A0A077DCM4_TOBAC	Metal transporter	PF01566: Natural resistance-associated macrophage protein	IPR001046: NRAMP family	GO:0005215 MF: transporter activity;GO:0006810 BP: transport;GO:0016020 CC: membrane	G	PF01566	IPR001046	GO:0005215; GO:0006810; GO:0016020
Drought		TraesCS4A01G050600	1	--*	sp|A8GT70|RS10_RICRS	30S ribosomal protein S10	NA	NA	NA	G	NA	NA	NA
Drought		TraesCS4A01G050700	1	*-*	tr|Q96226|Q96226_ADICA	Cyclin	PF00134: Cyclin, N-terminal domain; PF02984: Cyclin, C-terminal domain	IPR004367: Cyclin, C-terminal domain; IPR006671: Cyclin, N-terminal; IPR013763: Cyclin-like	GO:0005634 CC: nucleus	G	PF00134; PF02984	IPR004367; IPR006671; IPR013763	GO:0005634
Drought		TraesCS4A01G050700	NA	NA	NA	NA	NA	NA	NA	NA	NA	NA	NA
Drought		TraesCS4A01G050800	1	***	tr|B9GL08|B9GL08_POPTR	2-oxoglutarate-dependent dioxygenase-related family protein	PF03171: 2OG-Fe(II) oxygenase superfamily	IPR005123: Oxoglutarate/iron-dependent dioxygenase; IPR027443: Isopenicillin N synthase-like	GO:0016491 MF: oxidoreductase activity;GO:0055114 BP: oxidation-reduction process	G	PF03171	IPR005123; IPR027443	GO:0016491; GO:0055114
Drought		TraesCS4A01G050900	1	***	tr|A0A1D5XC74|A0A1D5XC74_WHEAT	Dirigent protein	PF03018: Dirigent-like protein	IPR004265: Plant disease resistance response protein	NA	G	PF03018	IPR004265	NA
Drought		TraesCS4A01G051000	1	***	tr|M7Z785|M7Z785_TRIUA	Alpha-L-fucosidase 2	PF14498: Glycosyl hydrolase family 65, N-terminal domain	IPR008928: Six-hairpin glycosidase-like; IPR016518: Alpha-L-fucosidase; IPR027414: Glycosyl hydrolase family 95, N-terminal domain	GO:0003824 MF: catalytic activity;GO:0004560 MF: alpha-L-fucosidase activity	G	PF14498	IPR008928; IPR016518; IPR027414	GO:0003824; GO:0004560
Drought		TraesCS4A01G051100	1	***	tr|A0A0D3RBU8|A0A0D3RBU8_WHEAT	ABC subfamily C transporter	PF00664: ABC transporter transmembrane region; PF00005: ABC transporter	IPR003439: ABC transporter-like; IPR003593: AAA+ ATPase domain; IPR011527: ABC transporter type 1, transmembrane domain; IPR017871: ABC transporter, conserved site; IPR027417: P-loop containing nucleoside triphosphate hydrolase	GO:0005524 MF: ATP binding;GO:0006810 BP: transport;GO:0016021 CC: integral component of membrane;GO:0016887 MF: ATPase activity;GO:0042626 MF: ATPase activity, coupled to transmembrane movement of substances;GO:0055085 BP: transmembrane transport	G	PF00664; PF00005	IPR003439; IPR003593; IPR011527; IPR017871; IPR027417	GO:0005524; GO:0006810; GO:0016021; GO:0016887; GO:0042626; GO:0055085
Drought		TraesCS4A01G051200	1	--*	sp|Q3B0I6|THIC_SYNS9	Phosphomethylpyrimidine synthase	NA	NA	NA	G	NA	NA	NA
Drought		TraesCS4A01G051300	1	***	tr|B9GEI6|B9GEI6_POPTR	Cyclin family protein	PF00134: Cyclin, N-terminal domain; PF02984: Cyclin, C-terminal domain	IPR004367: Cyclin, C-terminal domain; IPR006671: Cyclin, N-terminal; IPR013763: Cyclin-like	GO:0005634 CC: nucleus	G	PF00134; PF02984	IPR004367; IPR006671; IPR013763	GO:0005634
Drought		TraesCS4A01G051400	1	***	tr|B4FQP6|B4FQP6_MAIZE	Mannose-1-phosphate guanyltransferase	PF00483: Nucleotidyl transferase	IPR005835: Nucleotidyl transferase domain; IPR029044: Nucleotide-diphospho-sugar transferases	GO:0009058 BP: biosynthetic process;GO:0016779 MF: nucleotidyltransferase activity	G	PF00483	IPR005835; IPR029044	GO:0009058; GO:0016779
Drought		TraesCS4A01G051500	1	*-*	tr|A0A0B2Q7P7|A0A0B2Q7P7_GLYSO	RAN GTPase-activating protein 2	PF13943: WPP domain	IPR025265: WPP domain	NA	G	PF13943	IPR025265	NA
Drought		TraesCS4A01G051600	1	***	tr|A0A0K9PKJ3|A0A0K9PKJ3_ZOSMR	Protein transport protein GOT1	PF04178: Got1/Sft2-like family	IPR007305: Vesicle transport protein, Got1/SFT2-like	GO:0016192 BP: vesicle-mediated transport	G	PF04178	IPR007305	GO:0016192
Drought		TraesCS4A01G051700	1	***	tr|W5DZ16|W5DZ16_WHEAT	S-acyltransferase	PF01529: DHHC palmitoyltransferase	IPR001594: Palmitoyltransferase, DHHC domain	NA	G	PF01529	IPR001594	NA
Drought		TraesCS4A01G051800	1	*-*	tr|A0A072U248|A0A072U248_MEDTR	Myb/SANT-like DNA-binding domain protein	NA	NA	NA	G	NA	NA	NA
Drought		TraesCS4A01G051900	1	***	tr|A0A0B2QTJ4|A0A0B2QTJ4_GLYSO	Methionine--tRNA ligase	PF00133: tRNA synthetases class I (I, L, M and V); PF09334: tRNA synthetases class I (M)	IPR002300: Aminoacyl-tRNA synthetase, class Ia; IPR009080: Aminoacyl-tRNA synthetase, class Ia, anticodon-binding; IPR014729: Rossmann-like alpha/beta/alpha sandwich fold; IPR014758: Methionyl-tRNA synthetase; IPR015413: Methionyl/Leucyl tRNA synthetase; IPR023457: Methionine-tRNA synthetase, type 2; IPR033911: Methioninyl-tRNA synthetase core domain	GO:0000166 MF: nucleotide binding;GO:0004812 MF: aminoacyl-tRNA ligase activity;GO:0004825 MF: methionine-tRNA ligase activity;GO:0005524 MF: ATP binding;GO:0005737 CC: cytoplasm;GO:0006418 BP: tRNA aminoacylation for protein translation;GO:0006431 BP: methionyl-tRNA aminoacylation	G	PF00133; PF09334	IPR002300; IPR009080; IPR014729; IPR014758; IPR015413; IPR023457; IPR033911	GO:0000166; GO:0004812; GO:0004825; GO:0005524; GO:0005737; GO:0006418; GO:0006431
Drought		TraesCS4A01G052000	1	***	tr|A0A1D6RWK1|A0A1D6RWK1_WHEAT	Cysteine proteinase inhibitor	PF16845: Aspartic acid proteinase inhibitor	IPR000010: Cystatin domain; IPR018073: Proteinase inhibitor I25, cystatin, conserved site	GO:0004869 MF: cysteine-type endopeptidase inhibitor activity	G	PF16845	IPR000010; IPR018073	GO:0004869
Drought	4A_AX-111497637	TraesCS4A01G053700	1	*-*	tr|A0A072U7E1|A0A072U7E1_MEDTR	Plant calmodulin-binding-like protein	PF07839: Plant calmodulin-binding domain	IPR012417: Calmodulin-binding domain, plant	GO:0005516 MF: calmodulin binding	G	PF07839	IPR012417	GO:0005516
Drought		TraesCS4A01G053800	1	*-*	AT1G13920.4	Remorin family protein	PF03763: Remorin, C-terminal region	IPR005516: Remorin, C-terminal	NA	G	PF03763	IPR005516	NA
Drought		TraesCS4A01G053900	1	***	tr|A0A1E5W8K5|A0A1E5W8K5_9POAL	Pentatricopeptide repeat-containing protein	PF13812: Pentatricopeptide repeat domain; PF01535: PPR repeat; PF13041: PPR repeat family	IPR002885: Pentatricopeptide repeat	NA	G	PF13812; PF01535; PF13041	IPR002885	NA
Drought		TraesCS4A01G054000	1	***	tr|Q5Z8K4|Q5Z8K4_ORYSJ	Kinase-like	PF00069: Protein kinase domain	IPR000719: Protein kinase domain; IPR008271: Serine/threonine-protein kinase, active site; IPR011009: Protein kinase-like domain; IPR017441: Protein kinase, ATP binding site	GO:0004672 MF: protein kinase activity;GO:0005524 MF: ATP binding;GO:0006468 BP: protein phosphorylation	G	PF00069	IPR000719; IPR008271; IPR011009; IPR017441	GO:0004672; GO:0005524; GO:0006468
Drought		TraesCS4A01G054100	1	--*	AT4G32630.2	ArfGap/RecO-like zinc finger domain-containing protein	NA	NA	NA	TE?	NA	NA	NA
Drought		TraesCS4A01G054200	1	--*	AT3G10700.2	galacturonic acid kinase	NA	NA	NA	G	NA	NA	NA
Drought		TraesCS4A01G054300	1	***	tr|Q5Z8K4|Q5Z8K4_ORYSJ	Kinase-like	PF00069: Protein kinase domain	IPR000719: Protein kinase domain; IPR008271: Serine/threonine-protein kinase, active site; IPR011009: Protein kinase-like domain; IPR017441: Protein kinase, ATP binding site	GO:0004672 MF: protein kinase activity;GO:0005524 MF: ATP binding;GO:0006468 BP: protein phosphorylation	G	PF00069	IPR000719; IPR008271; IPR011009; IPR017441	GO:0004672; GO:0005524; GO:0006468
Drought		TraesCS4A01G054400	1	***	tr|C9E7B7|C9E7B7_ORYSI	Heparanase	PF03662: Glycosyl hydrolase family 79, N-terminal domain	IPR005199: Glycoside hydrolase, family 79; IPR017853: Glycoside hydrolase superfamily	GO:0016020 CC: membrane;GO:0016798 MF: hydrolase activity, acting on glycosyl bonds	G	PF03662	IPR005199; IPR017853	GO:0016020; GO:0016798
Drought		TraesCS4A01G054500	1	*-*	tr|W5E7C7|W5E7C7_WHEAT	Cytokinin riboside 5'-monophosphate phosphoribohydrolase	NA	NA	NA	G	NA	NA	NA
Drought		TraesCS4A01G054600	1	*-*	tr|A0A1J3E5G5|A0A1J3E5G5_NOCCA	Transcription factor GTE8	NA	IPR027353: NET domain	NA	G	NA	IPR027353	NA
Drought		TraesCS4A01G054700	1	*-*	tr|M8BHS0|M8BHS0_AEGTA	Calcium-dependent protein kinase 14	PF14780: Domain of unknown function (DUF4477)	IPR027951: Domain of unknown function DUF4477	NA	G	PF14780	IPR027951	NA
Drought		TraesCS4A01G054800	1	***	tr|M8CBJ2|M8CBJ2_AEGTA	T-complex protein 1 subunit beta	PF00118: TCP-1/cpn60 chaperonin family	IPR002194: Chaperonin TCP-1, conserved site; IPR002423: Chaperonin Cpn60/TCP-1 family; IPR012716: T-complex protein 1, beta subunit; IPR017998: Chaperone tailless complex polypeptide 1 (TCP-1); IPR027409: GroEL-like apical domain; IPR027413: GroEL-like equatorial domain	GO:0005524 MF: ATP binding;GO:0006457 BP: protein folding;GO:0051082 MF: unfolded protein binding	G	PF00118	IPR002194; IPR002423; IPR012716; IPR017998; IPR027409; IPR027413	GO:0005524; GO:0006457; GO:0051082
Drought		TraesCS4A01G054900	1	***	tr|A0A1D6RX84|A0A1D6RX84_WHEAT	Hexosyltransferase	PF01501: Glycosyl transferase family 8	IPR002495: Glycosyl transferase, family 8; IPR029044: Nucleotide-diphospho-sugar transferases	GO:0016757 MF: transferase activity, transferring glycosyl groups	G	PF01501	IPR002495; IPR029044	GO:0016757
Drought		TraesCS4A01G055000	1	***	tr|A0A0K9NTY8|A0A0K9NTY8_ZOSMR	Leucine-rich repeat receptor protein kinase	PF08263: Leucine rich repeat N-terminal domain; PF13855: Leucine rich repeat; PF12799: Leucine Rich repeats (2 copies)	IPR001611: Leucine-rich repeat; IPR003591: Leucine-rich repeat, typical subtype; IPR013210: Leucine-rich repeat-containing N-terminal, plant-type; IPR025875: Leucine rich repeat 4; IPR032675: Leucine-rich repeat domain, L domain-like	GO:0005515 MF: protein binding	G	PF08263; PF13855; PF12799	IPR001611; IPR003591; IPR013210; IPR025875; IPR032675	GO:0005515
Drought		TraesCS4A01G055100	1	***	tr|A0A1D6RX86|A0A1D6RX86_WHEAT	Glycosyltransferase	PF00201: UDP-glucoronosyl and UDP-glucosyl transferase	IPR002213: UDP-glucuronosyl/UDP-glucosyltransferase	GO:0008152 BP: metabolic process;GO:0016758 MF: transferase activity, transferring hexosyl groups	G	PF00201	IPR002213	GO:0008152; GO:0016758
Drought		TraesCS4A01G055200	1	-**	tr|Q53YX8|Q53YX8_WHEAT	Alpha amylase inhibitor protein	PF00234: Protease inhibitor/seed storage/LTP family	IPR016140: Bifunctional inhibitor/plant lipid transfer protein/seed storage helical domain	NA	G	PF00234	IPR016140	NA
Drought		TraesCS4A01G055300	1	***	tr|B9SHJ3|B9SHJ3_RICCO	Tyrosine-specific transport protein, putative	PF03222: Tryptophan/tyrosine permease family	IPR018227: Amino acid/polyamine transporter 2	GO:0003333 BP: amino acid transmembrane transport	G	PF03222	IPR018227	GO:0003333
Drought		TraesCS4A01G055400	1	***	AT5G07910.1	Leucine-rich repeat (LRR) family protein	PF13855: Leucine rich repeat	IPR001611: Leucine-rich repeat; IPR003591: Leucine-rich repeat, typical subtype; IPR032675: Leucine-rich repeat domain, L domain-like	GO:0005515 MF: protein binding	G	PF13855	IPR001611; IPR003591; IPR032675	GO:0005515
Drought		TraesCS4A01G055500	1	***	tr|M8C787|M8C787_AEGTA	B3 domain-containing protein	PF02362: B3 DNA binding domain	IPR003340: B3 DNA binding domain; IPR015300: DNA-binding pseudobarrel domain	GO:0003677 MF: DNA binding	G	PF02362	IPR003340; IPR015300	GO:0003677
Drought		TraesCS4A01G055600	1	***	tr|I0JTV7|I0JTV7_WHEAT	Terpene synthase, putative	PF01397: Terpene synthase, N-terminal domain; PF03936: Terpene synthase family, metal binding domain	IPR001906: Terpene synthase, N-terminal domain; IPR005630: Terpene synthase, metal-binding domain; IPR008930: Terpenoid cyclases/protein prenyltransferase alpha-alpha toroid; IPR008949: Isoprenoid synthase domain	GO:0000287 MF: magnesium ion binding;GO:0008152 BP: metabolic process;GO:0010333 MF: terpene synthase activity;GO:0016829 MF: lyase activity	G	PF01397; PF03936	IPR001906; IPR005630; IPR008930; IPR008949	GO:0000287; GO:0008152; GO:0010333; GO:0016829
Drought		TraesCS4A01G055700	1	***	tr|M8C787|M8C787_AEGTA	B3 domain-containing protein	PF02362: B3 DNA binding domain	IPR003340: B3 DNA binding domain; IPR015300: DNA-binding pseudobarrel domain	GO:0003677 MF: DNA binding	G	PF02362	IPR003340; IPR015300	GO:0003677
Drought		TraesCS4A01G055800	1	***	tr|M7ZKP8|M7ZKP8_TRIUA	SNAP25 homologous protein SNAP33	NA	IPR000727: Target SNARE coiled-coil homology domain	GO:0005515 MF: protein binding	G	NA	IPR000727	GO:0005515
Drought		TraesCS4A01G055900	1	--*	AT3G24870.4	Helicase/SANT-associated, DNA binding protein	NA	NA	NA	TE?	NA	NA	NA
Drought		TraesCS4A01G056000	1	***	tr|A0A199VP68|A0A199VP68_ANACO	Protein CHUP1, chloroplastic	NA	NA	NA	G	NA	NA	NA
Drought		TraesCS4A01G056100	1	***	tr|A0A0K9PX98|A0A0K9PX98_ZOSMR	TPX2 (Targeting protein for Xklp2) family protein	PF06886: Targeting protein for Xklp2 (TPX2)	IPR027329: TPX2, C-terminal	NA	G	PF06886	IPR027329	NA
Drought		TraesCS4A01G056200	1	***	tr|B6TG70|B6TG70_MAIZE	Mitochondrial-processing peptidase beta subunit	PF00675: Insulinase (Peptidase family M16); PF05193: Peptidase M16 inactive domain	IPR001431: Peptidase M16, zinc-binding site; IPR007863: Peptidase M16, C-terminal; IPR011249: Metalloenzyme, LuxS/M16 peptidase-like; IPR011765: Peptidase M16, N-terminal	GO:0003824 MF: catalytic activity;GO:0004222 MF: metalloendopeptidase activity;GO:0006508 BP: proteolysis;GO:0046872 MF: metal ion binding	G	PF00675; PF05193	IPR001431; IPR007863; IPR011249; IPR011765	GO:0003824; GO:0004222; GO:0006508; GO:0046872
Drought		TraesCS4A01G056300	1	***	tr|G7JHH4|G7JHH4_MEDTR	Beta-glucosidase	PF00232: Glycosyl hydrolase family 1	IPR001360: Glycoside hydrolase family 1; IPR017853: Glycoside hydrolase superfamily; IPR033132: Glycosyl hydrolases family 1, N-terminal conserved site	GO:0004553 MF: hydrolase activity, hydrolyzing O-glycosyl compounds;GO:0005975 BP: carbohydrate metabolic process	G	PF00232	IPR001360; IPR017853; IPR033132	GO:0004553; GO:0005975
Drought		TraesCS4A01G056400	1	***	tr|G7JHH4|G7JHH4_MEDTR	Beta-glucosidase	PF00232: Glycosyl hydrolase family 1	IPR001360: Glycoside hydrolase family 1; IPR017853: Glycoside hydrolase superfamily; IPR033132: Glycosyl hydrolases family 1, N-terminal conserved site	GO:0004553 MF: hydrolase activity, hydrolyzing O-glycosyl compounds;GO:0005975 BP: carbohydrate metabolic process	G	PF00232	IPR001360; IPR017853; IPR033132	GO:0004553; GO:0005975
Drought	4A_AX-158549920_Hap	TraesCS4A01G068500	1	--*	tr|J9TFT2|J9TFT2_ARALP	Curculin-like mannose-binding lectin family protein	NA	IPR001480: Bulb-type lectin domain	NA	G	NA	IPR001480	NA
Drought		TraesCS4A01G068600	1	***	tr|A0A0K9Q0Y8|A0A0K9Q0Y8_ZOSMR	Collagen, type IV, alpha 5	NA	IPR001480: Bulb-type lectin domain	NA	G	NA	IPR001480	NA
Drought		TraesCS4A01G068700	1	*-*	tr|B6TJK1|B6TJK1_MAIZE	Proline-rich protein	PF01190: Pollen proteins Ole e I like	NA	NA	G	PF01190	NA	NA
Drought		TraesCS4A01G068800	NA	NA	NA	NA	NA	NA	NA	NA	NA	NA	NA
Drought		TraesCS4A01G068900	1	***	tr|B4FQ36|B4FQ36_MAIZE	Proline-rich protein	PF01190: Pollen proteins Ole e I like	NA	NA	G	PF01190	NA	NA
Drought		TraesCS4A01G069000	1	***	tr|A0A0K9NKV4|A0A0K9NKV4_ZOSMR	4-hydroxy-tetrahydrodipicolinate reductase	PF01113: Dihydrodipicolinate reductase, N-terminus; PF05173: Dihydrodipicolinate reductase, C-terminus	IPR000846: Dihydrodipicolinate reductase, N-terminal; IPR011859: Dihydrodipicolinate reductase, plant-type; IPR016040: NAD(P)-binding domain; IPR022663: Dihydrodipicolinate reductase, C-terminal	GO:0008839 MF: 4-hydroxy-tetrahydrodipicolinate reductase;GO:0009089 BP: lysine biosynthetic process via diaminopimelate;GO:0055114 BP: oxidation-reduction process;GO:0070402 MF: NADPH binding	G	PF01113; PF05173	IPR000846; IPR011859; IPR016040; IPR022663	GO:0008839; GO:0009089; GO:0055114; GO:0070402
Drought		TraesCS4A01G069100	1	***	tr|A0A0K9PN04|A0A0K9PN04_ZOSMR	Chaperone protein dnaJ	PF00226: DnaJ domain	IPR001623: DnaJ domain; IPR018253: DnaJ domain, conserved site	NA	G	PF00226	IPR001623; IPR018253	NA
Drought		TraesCS4A01G069200	1	***	tr|W0TQK6|W0TQK6_ACAMN	Armadillo repeat only	PF00514: Armadillo/beta-catenin-like repeat	IPR000225: Armadillo; IPR011989: Armadillo-like helical; IPR016024: Armadillo-type fold	GO:0005488 MF: binding;GO:0005515 MF: protein binding	G	PF00514	IPR000225; IPR011989; IPR016024	GO:0005488; GO:0005515
Drought		TraesCS4A01G069300	1	--*	tr|A0A1J3JXX9|A0A1J3JXX9_NOCCA	Zinc finger BED domain-containing protein DAYSLEEPER	PF02892: BED zinc finger	IPR003656: Zinc finger, BED-type	GO:0003677 MF: DNA binding	TE?	PF02892	IPR003656	GO:0003677
Drought		TraesCS4A01G069400	1	*-*	sp|B3CSH1|NUOD_ORITI	NADH-quinone oxidoreductase subunit D	PF00346: Respiratory-chain NADH dehydrogenase, 49 Kd subunit	IPR001135: NADH-quinone oxidoreductase, subunit D; IPR029014: NiFe hydrogenase-like	GO:0016651 MF: oxidoreductase activity, acting on NAD(P)H;GO:0048038 MF: quinone binding;GO:0051287 MF: NAD binding;GO:0055114 BP: oxidation-reduction process	G	PF00346	IPR001135; IPR029014	GO:0016651; GO:0048038; GO:0051287; GO:0055114
Drought		TraesCS4A01G069500	1	--*	sp|A7GIK1|GATB_CLOBL	Aspartyl/glutamyl-tRNA(Asn/Gln) amidotransferase subunit B	NA	NA	NA	G	NA	NA	NA
Drought		TraesCS4A01G069600	1	--*	sp|P35822|PTPRK_MOUSE	Receptor-type tyrosine-protein phosphatase kappa	NA	NA	NA	G	NA	NA	NA
Drought		TraesCS4A01G069700	1	***	tr|A0A199UEQ5|A0A199UEQ5_ANACO	NADH-ubiquinone oxidoreductase chain 4	NA	NA	NA	G	NA	NA	NA
Drought		TraesCS4A01G069800	1	***	tr|A0A1C9ZQ53|A0A1C9ZQ53_HORVS	Transport membrane protein	PF00902: Sec-independent protein translocase protein (TatC)	IPR002033: Sec-independent periplasmic protein translocase TatC	GO:0016021 CC: integral component of membrane	G	PF00902	IPR002033	GO:0016021
Drought		TraesCS4A01G069900	1	*-*	tr|M4YNP2|M4YNP2_LOLPR	NADH-ubiquinone oxidoreductase chain 1	PF00146: NADH dehydrogenase	IPR001694: NADH:ubiquinone oxidoreductase, subunit 1/F420H2 oxidoreductase subunit H; IPR018086: NADH:ubiquinone oxidoreductase, subunit 1, conserved site	GO:0016020 CC: membrane;GO:0055114 BP: oxidation-reduction process	G	PF00146	IPR001694; IPR018086	GO:0016020; GO:0055114
Drought		TraesCS4A01G070000	1	***	tr|M4YRJ8|M4YRJ8_LOLPR	Cytochrome c biogenesis C	PF01578: Cytochrome C assembly protein	IPR002541: Cytochrome c assembly protein; IPR003557: Cytochrome c-type biogenesis protein CcmC	GO:0015232 MF: heme transporter activity;GO:0015886 BP: heme transport;GO:0016020 CC: membrane;GO:0017004 BP: cytochrome complex assembly;GO:0020037 MF: heme binding	G	PF01578	IPR002541; IPR003557	GO:0015232; GO:0015886; GO:0016020; GO:0017004; GO:0020037
Drought		TraesCS4A01G070100	1	***	tr|U3TRY7|U3TRY7_AEGSP	NADH dehydrogenase subunit 9	PF00329: Respiratory-chain NADH dehydrogenase, 30 Kd subunit	IPR001268: NADH:ubiquinone oxidoreductase, 30kDa subunit	GO:0008137 MF: NADH dehydrogenase (ubiquinone) activity;GO:0055114 BP: oxidation-reduction process	G	PF00329	IPR001268	GO:0008137; GO:0055114
Drought		TraesCS4A01G070200	1	*-*	tr|G9HNR8|G9HNR8_PHODC	NADH dehydrogenase subunit 2	PF00361: Proton-conducting membrane transporter	IPR001750: NADH:quinone oxidoreductase/Mrp antiporter, membrane subunit	NA	G	PF00361	IPR001750	NA
Drought		TraesCS4A01G070300	1	***	tr|Q8HCM5|Q8HCM5_ORYSJ	Mitchondrion orf173	NA	NA	NA	G	NA	NA	NA
Drought		TraesCS4A01G070400	1	--*	tr|A0A097PQX4|A0A097PQX4_9ROSI	Pectin lyase-like superfamily protein	NA	NA	NA	G	NA	NA	NA
Drought		TraesCS4A01G070500	1	***	tr|A0A072UL82|A0A072UL82_MEDTR	Auxin influx transporter	PF01490: Transmembrane amino acid transporter protein	IPR013057: Amino acid transporter, transmembrane domain	NA	G	PF01490	IPR013057	NA
Drought		TraesCS4A01G070600	1	***	tr|A0A067XU00|A0A067XU00_CICAR	UDP-glycosyltransferase	PF00201: UDP-glucoronosyl and UDP-glucosyl transferase	IPR002213: UDP-glucuronosyl/UDP-glucosyltransferase	GO:0008152 BP: metabolic process;GO:0016758 MF: transferase activity, transferring hexosyl groups	G	PF00201	IPR002213	GO:0008152; GO:0016758
Drought		TraesCS4A01G070700	1	***	tr|A0A118K5A4|A0A118K5A4_CYNCS	Thaumatin	PF00314: Thaumatin family	IPR001938: Thaumatin; IPR017949: Thaumatin, conserved site	NA	G	PF00314	IPR001938; IPR017949	NA
Drought		TraesCS4A01G070800	1	***	tr|A0A0K9PMP0|A0A0K9PMP0_ZOSMR	Pathogenesis-related thaumatin-like protein	PF00314: Thaumatin family	IPR001938: Thaumatin; IPR017949: Thaumatin, conserved site	NA	G	PF00314	IPR001938; IPR017949	NA
Drought		TraesCS4A01G070900	1	***	tr|A0A1E5WAZ9|A0A1E5WAZ9_9POAL	Calmodulin-lysine N-methyltransferase	PF10294: Lysine methyltransferase	IPR019410: Lysine methyltransferase; IPR029063: S-adenosyl-L-methionine-dependent methyltransferase	NA	G	PF10294	IPR019410; IPR029063	NA
Drought		TraesCS4A01G071000	1	--*	AT2G24330.1	integral membrane metal-binding family protein (DUF2296)	PF03478: Protein of unknown function (DUF295)	IPR005174: Domain unknown function DUF295	NA	G	PF03478	IPR005174	NA
Drought		TraesCS4A01G071100	1	***	tr|A0A1J3CP06|A0A1J3CP06_NOCCA	Endo-1,4-beta-xylanase	PF00331: Glycosyl hydrolase family 10	IPR001000: Glycoside hydrolase family 10 domain; IPR008979: Galactose-binding domain-like; IPR017853: Glycoside hydrolase superfamily	GO:0004553 MF: hydrolase activity, hydrolyzing O-glycosyl compounds;GO:0005975 BP: carbohydrate metabolic process	G	PF00331	IPR001000; IPR008979; IPR017853	GO:0004553; GO:0005975
Drought		TraesCS4A01G071200	1	*-*	tr|A0A072VPF6|A0A072VPF6_MEDTR	Acyl-CoA-binding domain protein	PF00887: Acyl CoA binding protein	IPR000582: Acyl-CoA-binding protein, ACBP; IPR014352: FERM/acyl-CoA-binding protein, 3-helical bundle	GO:0000062 MF: fatty-acyl-CoA binding	G	PF00887	IPR000582; IPR014352	GO:0000062
Drought		TraesCS4A01G071300	1	***	tr|M8AKB2|M8AKB2_TRIUA	26S proteasome non-ATPase regulatory subunit 4	PF13519: von Willebrand factor type A domain; PF02809: Ubiquitin interaction motif	IPR002035: von Willebrand factor, type A; IPR003903: Ubiquitin interacting motif	NA	G	PF13519; PF02809	IPR002035; IPR003903	NA
Drought		TraesCS4A01G071400	1	***	tr|A0A199URY6|A0A199URY6_ANACO	Actin-depolymerizing factor	PF00241: Cofilin/tropomyosin-type actin-binding protein	IPR002108: Actin-depolymerising factor homology domain; IPR029006: ADF-H/Gelsolin-like domain	GO:0003779 MF: actin binding;GO:0005622 CC: intracellular	G	PF00241	IPR002108; IPR029006	GO:0003779; GO:0005622
Drought	4A_BS00009970_51	TraesCS4A01G052800	1	*-*	tr|A0A072UVU8|A0A072UVU8_MEDTR	Myb/SANT-like DNA-binding domain protein	PF12776: Myb/SANT-like DNA-binding domain	IPR024752: Myb/SANT-like domain	NA	TE?	PF12776	IPR024752	NA
Drought		TraesCS4A01G052900	1	--*	sp|Q1B549|ATPF_MYCSS	ATP synthase subunit b	NA	NA	NA	G	NA	NA	NA
Drought		TraesCS4A01G053000	1	*-*	tr|N1QWS7|N1QWS7_AEGTA	B3 domain-containing protein	PF02362: B3 DNA binding domain	IPR003340: B3 DNA binding domain; IPR015300: DNA-binding pseudobarrel domain	GO:0003677 MF: DNA binding	G	PF02362	IPR003340; IPR015300	GO:0003677
Drought		TraesCS4A01G053100	1	*-*	AT4G30845.1	DNA-directed RNA polymerase subunit beta	NA	NA	NA	G	NA	NA	NA
Drought		TraesCS4A01G053200	1	***	tr|Q10NZ4|Q10NZ4_ORYSJ	G-patch domain containing protein, expressed	PF12656: G-patch domain	IPR000467: G-patch domain; IPR026822: Spp2/MOS2, G-patch domain	GO:0003676 MF: nucleic acid binding	G	PF12656	IPR000467; IPR026822	GO:0003676
Drought		TraesCS4A01G053300	1	--*	sp|Q8FRX8|METN_COREF	Methionine import ATP-binding protein MetN	NA	NA	NA	G	NA	NA	NA
Drought		TraesCS4A01G053400	1	--*	tr|A0A1J3CHM6|A0A1J3CHM6_NOCCA	E3 ubiquitin-protein ligase	PF13445: RING-type zinc-finger	IPR001841: Zinc finger, RING-type; IPR013083: Zinc finger, RING/FYVE/PHD-type; IPR017907: Zinc finger, RING-type, conserved site; IPR027370: RING-type zinc-finger, LisH dimerisation motif	GO:0005515 MF: protein binding;GO:0008270 MF: zinc ion binding	G	PF13445	IPR001841; IPR013083; IPR017907; IPR027370	GO:0005515; GO:0008270
Drought		TraesCS4A01G053500	1	***	tr|M8C0J9|M8C0J9_AEGTA	Glucan endo-1,3-beta-glucosidase 3	PF00332: Glycosyl hydrolases family 17; PF07983: X8 domain	IPR000490: Glycoside hydrolase family 17; IPR012946: X8 domain; IPR017853: Glycoside hydrolase superfamily	GO:0004553 MF: hydrolase activity, hydrolyzing O-glycosyl compounds;GO:0005975 BP: carbohydrate metabolic process	G	PF00332; PF07983	IPR000490; IPR012946; IPR017853	GO:0004553; GO:0005975
Drought		TraesCS4A01G053600	1	--*	sp|P82198|BGH3_MOUSE	Transforming growth factor-beta-induced protein ig-h3	NA	NA	NA	G	NA	NA	NA
Drought		TraesCS4A01G053700	1	*-*	tr|A0A072U7E1|A0A072U7E1_MEDTR	Plant calmodulin-binding-like protein	PF07839: Plant calmodulin-binding domain	IPR012417: Calmodulin-binding domain, plant	GO:0005516 MF: calmodulin binding	G	PF07839	IPR012417	GO:0005516
Drought		TraesCS4A01G053800	1	*-*	AT1G13920.4	Remorin family protein	PF03763: Remorin, C-terminal region	IPR005516: Remorin, C-terminal	NA	G	PF03763	IPR005516	NA
Drought		TraesCS4A01G053900	1	***	tr|A0A1E5W8K5|A0A1E5W8K5_9POAL	Pentatricopeptide repeat-containing protein	PF13812: Pentatricopeptide repeat domain; PF01535: PPR repeat; PF13041: PPR repeat family	IPR002885: Pentatricopeptide repeat	NA	G	PF13812; PF01535; PF13041	IPR002885	NA
Drought		TraesCS4A01G054000	1	***	tr|Q5Z8K4|Q5Z8K4_ORYSJ	Kinase-like	PF00069: Protein kinase domain	IPR000719: Protein kinase domain; IPR008271: Serine/threonine-protein kinase, active site; IPR011009: Protein kinase-like domain; IPR017441: Protein kinase, ATP binding site	GO:0004672 MF: protein kinase activity;GO:0005524 MF: ATP binding;GO:0006468 BP: protein phosphorylation	G	PF00069	IPR000719; IPR008271; IPR011009; IPR017441	GO:0004672; GO:0005524; GO:0006468
Drought		TraesCS4A01G054100	1	--*	AT4G32630.2	ArfGap/RecO-like zinc finger domain-containing protein	NA	NA	NA	TE?	NA	NA	NA
Drought		TraesCS4A01G054200	1	--*	AT3G10700.2	galacturonic acid kinase	NA	NA	NA	G	NA	NA	NA
Drought		TraesCS4A01G054300	1	***	tr|Q5Z8K4|Q5Z8K4_ORYSJ	Kinase-like	PF00069: Protein kinase domain	IPR000719: Protein kinase domain; IPR008271: Serine/threonine-protein kinase, active site; IPR011009: Protein kinase-like domain; IPR017441: Protein kinase, ATP binding site	GO:0004672 MF: protein kinase activity;GO:0005524 MF: ATP binding;GO:0006468 BP: protein phosphorylation	G	PF00069	IPR000719; IPR008271; IPR011009; IPR017441	GO:0004672; GO:0005524; GO:0006468
Drought		TraesCS4A01G054400	1	***	tr|C9E7B7|C9E7B7_ORYSI	Heparanase	PF03662: Glycosyl hydrolase family 79, N-terminal domain	IPR005199: Glycoside hydrolase, family 79; IPR017853: Glycoside hydrolase superfamily	GO:0016020 CC: membrane;GO:0016798 MF: hydrolase activity, acting on glycosyl bonds	G	PF03662	IPR005199; IPR017853	GO:0016020; GO:0016798
Drought		TraesCS4A01G054500	1	*-*	tr|W5E7C7|W5E7C7_WHEAT	Cytokinin riboside 5'-monophosphate phosphoribohydrolase	NA	NA	NA	G	NA	NA	NA
Drought		TraesCS4A01G054600	1	*-*	tr|A0A1J3E5G5|A0A1J3E5G5_NOCCA	Transcription factor GTE8	NA	IPR027353: NET domain	NA	G	NA	IPR027353	NA
Drought		TraesCS4A01G054700	1	*-*	tr|M8BHS0|M8BHS0_AEGTA	Calcium-dependent protein kinase 14	PF14780: Domain of unknown function (DUF4477)	IPR027951: Domain of unknown function DUF4477	NA	G	PF14780	IPR027951	NA
Drought		TraesCS4A01G054800	1	***	tr|M8CBJ2|M8CBJ2_AEGTA	T-complex protein 1 subunit beta	PF00118: TCP-1/cpn60 chaperonin family	IPR002194: Chaperonin TCP-1, conserved site; IPR002423: Chaperonin Cpn60/TCP-1 family; IPR012716: T-complex protein 1, beta subunit; IPR017998: Chaperone tailless complex polypeptide 1 (TCP-1); IPR027409: GroEL-like apical domain; IPR027413: GroEL-like equatorial domain	GO:0005524 MF: ATP binding;GO:0006457 BP: protein folding;GO:0051082 MF: unfolded protein binding	G	PF00118	IPR002194; IPR002423; IPR012716; IPR017998; IPR027409; IPR027413	GO:0005524; GO:0006457; GO:0051082
Drought		TraesCS4A01G054900	1	***	tr|A0A1D6RX84|A0A1D6RX84_WHEAT	Hexosyltransferase	PF01501: Glycosyl transferase family 8	IPR002495: Glycosyl transferase, family 8; IPR029044: Nucleotide-diphospho-sugar transferases	GO:0016757 MF: transferase activity, transferring glycosyl groups	G	PF01501	IPR002495; IPR029044	GO:0016757
Drought		TraesCS4A01G055000	1	***	tr|A0A0K9NTY8|A0A0K9NTY8_ZOSMR	Leucine-rich repeat receptor protein kinase	PF08263: Leucine rich repeat N-terminal domain; PF13855: Leucine rich repeat; PF12799: Leucine Rich repeats (2 copies)	IPR001611: Leucine-rich repeat; IPR003591: Leucine-rich repeat, typical subtype; IPR013210: Leucine-rich repeat-containing N-terminal, plant-type; IPR025875: Leucine rich repeat 4; IPR032675: Leucine-rich repeat domain, L domain-like	GO:0005515 MF: protein binding	G	PF08263; PF13855; PF12799	IPR001611; IPR003591; IPR013210; IPR025875; IPR032675	GO:0005515
Drought		TraesCS4A01G055100	1	***	tr|A0A1D6RX86|A0A1D6RX86_WHEAT	Glycosyltransferase	PF00201: UDP-glucoronosyl and UDP-glucosyl transferase	IPR002213: UDP-glucuronosyl/UDP-glucosyltransferase	GO:0008152 BP: metabolic process;GO:0016758 MF: transferase activity, transferring hexosyl groups	G	PF00201	IPR002213	GO:0008152; GO:0016758
Drought		TraesCS4A01G055200	1	-**	tr|Q53YX8|Q53YX8_WHEAT	Alpha amylase inhibitor protein	PF00234: Protease inhibitor/seed storage/LTP family	IPR016140: Bifunctional inhibitor/plant lipid transfer protein/seed storage helical domain	NA	G	PF00234	IPR016140	NA
Drought		TraesCS4A01G055300	1	***	tr|B9SHJ3|B9SHJ3_RICCO	Tyrosine-specific transport protein, putative	PF03222: Tryptophan/tyrosine permease family	IPR018227: Amino acid/polyamine transporter 2	GO:0003333 BP: amino acid transmembrane transport	G	PF03222	IPR018227	GO:0003333
Drought		TraesCS4A01G055400	1	***	AT5G07910.1	Leucine-rich repeat (LRR) family protein	PF13855: Leucine rich repeat	IPR001611: Leucine-rich repeat; IPR003591: Leucine-rich repeat, typical subtype; IPR032675: Leucine-rich repeat domain, L domain-like	GO:0005515 MF: protein binding	G	PF13855	IPR001611; IPR003591; IPR032675	GO:0005515
Drought		TraesCS4A01G055500	1	***	tr|M8C787|M8C787_AEGTA	B3 domain-containing protein	PF02362: B3 DNA binding domain	IPR003340: B3 DNA binding domain; IPR015300: DNA-binding pseudobarrel domain	GO:0003677 MF: DNA binding	G	PF02362	IPR003340; IPR015300	GO:0003677
Drought		TraesCS4A01G055600	1	***	tr|I0JTV7|I0JTV7_WHEAT	Terpene synthase, putative	PF01397: Terpene synthase, N-terminal domain; PF03936: Terpene synthase family, metal binding domain	IPR001906: Terpene synthase, N-terminal domain; IPR005630: Terpene synthase, metal-binding domain; IPR008930: Terpenoid cyclases/protein prenyltransferase alpha-alpha toroid; IPR008949: Isoprenoid synthase domain	GO:0000287 MF: magnesium ion binding;GO:0008152 BP: metabolic process;GO:0010333 MF: terpene synthase activity;GO:0016829 MF: lyase activity	G	PF01397; PF03936	IPR001906; IPR005630; IPR008930; IPR008949	GO:0000287; GO:0008152; GO:0010333; GO:0016829
Drought	4A_wsnp_Ex_c1520_2906995_Hap	TraesCS4A01G054900	1	***	tr|A0A1D6RX84|A0A1D6RX84_WHEAT	Hexosyltransferase	PF01501: Glycosyl transferase family 8	IPR002495: Glycosyl transferase, family 8; IPR029044: Nucleotide-diphospho-sugar transferases	GO:0016757 MF: transferase activity, transferring glycosyl groups	G	PF01501	IPR002495; IPR029044	GO:0016757
Drought		TraesCS4A01G055000	1	***	tr|A0A0K9NTY8|A0A0K9NTY8_ZOSMR	Leucine-rich repeat receptor protein kinase	PF08263: Leucine rich repeat N-terminal domain; PF13855: Leucine rich repeat; PF12799: Leucine Rich repeats (2 copies)	IPR001611: Leucine-rich repeat; IPR003591: Leucine-rich repeat, typical subtype; IPR013210: Leucine-rich repeat-containing N-terminal, plant-type; IPR025875: Leucine rich repeat 4; IPR032675: Leucine-rich repeat domain, L domain-like	GO:0005515 MF: protein binding	G	PF08263; PF13855; PF12799	IPR001611; IPR003591; IPR013210; IPR025875; IPR032675	GO:0005515
Drought		TraesCS4A01G055100	1	***	tr|A0A1D6RX86|A0A1D6RX86_WHEAT	Glycosyltransferase	PF00201: UDP-glucoronosyl and UDP-glucosyl transferase	IPR002213: UDP-glucuronosyl/UDP-glucosyltransferase	GO:0008152 BP: metabolic process;GO:0016758 MF: transferase activity, transferring hexosyl groups	G	PF00201	IPR002213	GO:0008152; GO:0016758
Drought		TraesCS4A01G055200	1	-**	tr|Q53YX8|Q53YX8_WHEAT	Alpha amylase inhibitor protein	PF00234: Protease inhibitor/seed storage/LTP family	IPR016140: Bifunctional inhibitor/plant lipid transfer protein/seed storage helical domain	NA	G	PF00234	IPR016140	NA
Drought		TraesCS4A01G055300	1	***	tr|B9SHJ3|B9SHJ3_RICCO	Tyrosine-specific transport protein, putative	PF03222: Tryptophan/tyrosine permease family	IPR018227: Amino acid/polyamine transporter 2	GO:0003333 BP: amino acid transmembrane transport	G	PF03222	IPR018227	GO:0003333
Drought
Drought	5A_wsnp_Ex_c57094	TraesCS5A01G254800	1	*-*	tr|G7IY67|G7IY67_MEDTR	DUF2431 domain protein	PF10354: Domain of unknown function (DUF2431)	IPR019446: Domain of unknown function DUF2431; IPR029063: S-adenosyl-L-methionine-dependent methyltransferase	NA	G	PF10354	IPR019446; IPR029063	NA
Drought		TraesCS5A01G254900	1	*-*	tr|G7IY67|G7IY67_MEDTR	DUF2431 domain protein	PF10354: Domain of unknown function (DUF2431)	IPR019446: Domain of unknown function DUF2431; IPR029063: S-adenosyl-L-methionine-dependent methyltransferase	NA	G	PF10354	IPR019446; IPR029063	NA
Drought	6B_RAC875_c49751_75	TraesCS6B01G472400	1	***	AT4G31080.1	integral membrane metal-binding family protein (DUF2296)	NA	NA	NA	G	NA	NA	NA
Drought		TraesCS6B01G472500	1	--*	AT4G38240.2	alpha-1,3-mannosyl-glycoprotein beta-1,2-N-acetylglucosaminyltransferase	PF07893: Protein of unknown function (DUF1668)	IPR012871: Protein of unknown function DUF1677, Oryza sativa	NA	G	PF07893	IPR012871	NA
Drought		TraesCS6B01G472600	1	--*	AT2G38100.3	proton-dependent oligopeptide transport (POT) family protein	PF07893: Protein of unknown function (DUF1668)	IPR012871: Protein of unknown function DUF1677, Oryza sativa	NA	G	PF07893	IPR012871	NA
Drought		TraesCS6B01G472700	1	***	tr|A0A061SBT7|A0A061SBT7_9CHLO	ATP-dependent RNA helicase	PF00270: DEAD/DEAH box helicase; PF00271: Helicase conserved C-terminal domain	IPR000629: ATP-dependent RNA helicase DEAD-box, conserved site; IPR001650: Helicase, C-terminal; IPR011545: DEAD/DEAH box helicase domain; IPR014001: Helicase superfamily 1/2, ATP-binding domain; IPR014014: RNA helicase, DEAD-box type, Q motif; IPR027417: P-loop containing nucleoside triphosphate hydrolase	GO:0003676 MF: nucleic acid binding;GO:0005524 MF: ATP binding	TE?	PF00270; PF00271	IPR000629; IPR001650; IPR011545; IPR014001; IPR014014; IPR027417	GO:0003676; GO:0005524
Drought		TraesCS6B01G472800	1	*-*	tr|A0A0B2PYV1|A0A0B2PYV1_GLYSO	Calcium uniporter protein, mitochondrial	NA	NA	NA	G	NA	NA	NA
Drought		TraesCS6B01G472900	1	*-*	AT2G24330.1	integral membrane metal-binding family protein (DUF2296)	NA	NA	NA	G	NA	NA	NA
Drought		TraesCS6B01G473000	1	***	tr|A0A0K9NPZ5|A0A0K9NPZ5_ZOSMR	Mitochondrial intermediate peptidase	PF01432: Peptidase family M3	IPR001567: Peptidase M3A/M3B catalytic domain; IPR024080: Neurolysin/Thimet oligopeptidase, N-terminal	GO:0004222 MF: metalloendopeptidase activity;GO:0006508 BP: proteolysis	G	PF01432	IPR001567; IPR024080	GO:0004222; GO:0006508
Drought		TraesCS6B01G473100	1	***	tr|A0A151SU61|A0A151SU61_CAJCA	F-box protein family	PF08268: F-box associated domain	IPR013187: F-box associated domain, type 3; IPR017451: F-box associated interaction domain	NA	TE?	PF08268	IPR013187; IPR017451	NA
Drought		TraesCS6B01G473200	1	--*	tr|A0A0B2PYU3|A0A0B2PYU3_GLYSO	Pectinesterase inhibitor	PF04043: Plant invertase/pectin methylesterase inhibitor	IPR006501: Pectinesterase inhibitor domain	GO:0004857 MF: enzyme inhibitor activity	G	PF04043	IPR006501	GO:0004857
Drought		TraesCS6B01G473300	1	-**	tr|Q9STY5|Q9STY5_ARATH	Plant invertase/pectin methylesterase inhibitor superfamily protein	NA	IPR006501: Pectinesterase inhibitor domain	GO:0004857 MF: enzyme inhibitor activity	G	NA	IPR006501	GO:0004857
Drought		TraesCS6B01G473400	1	--*	AT5G47900.9	heparan-alpha-glucosaminide N-acetyltransferase-like protein (DUF1624)	PF11267: Domain of unknown function (DUF3067)	IPR021420: Domain of unknown function DUF3067	NA	G	PF11267	IPR021420	NA
Drought		TraesCS6B01G473500	1	***	tr|A0A1E5VR03|A0A1E5VR03_9POAL	Pentatricopeptide repeat-containing protein	PF01535: PPR repeat; PF13812: Pentatricopeptide repeat domain; PF12854: PPR repeat	IPR002885: Pentatricopeptide repeat; IPR011990: Tetratricopeptide-like helical domain	GO:0005515 MF: protein binding	G	PF01535; PF13812; PF12854	IPR002885; IPR011990	GO:0005515
Drought		TraesCS6B01G473600	1	--*	AT3G13080.5	multidrug resistance-associated protein 3	NA	NA	NA	G	NA	NA	NA
Drought		TraesCS6B01G473700	1	--*	sp|Q9HZ65|MTNA_PSEAE	Methylthioribose-1-phosphate isomerase	NA	NA	NA	G	NA	NA	NA
Drought		TraesCS6B01G473800	1	***	tr|Q41584|Q41584_WHEAT	Thaumatin-like protein	PF00314: Thaumatin family	IPR001938: Thaumatin	NA	G	PF00314	IPR001938	NA
Drought		TraesCS6B01G473900	1	***	tr|N1R1J2|N1R1J2_AEGTA	3-ketoacyl-CoA synthase	PF08392: FAE1/Type III polyketide synthase-like protein; PF08541: 3-Oxoacyl-[acyl-carrier-protein (ACP)] synthase III C terminal	IPR012392: Very-long-chain 3-ketoacyl-CoA synthase; IPR013601: FAE1/Type III polyketide synthase-like protein; IPR013747: 3-Oxoacyl-[acyl-carrier-protein (ACP)] synthase III, C-terminal; IPR016039: Thiolase-like	GO:0003824 MF: catalytic activity;GO:0006633 BP: fatty acid biosynthetic process;GO:0008152 BP: metabolic process;GO:0016020 CC: membrane;GO:0016747 MF: transferase activity, transferring acyl groups other than amino-acyl groups	G	PF08392; PF08541	IPR012392; IPR013601; IPR013747; IPR016039	GO:0003824; GO:0006633; GO:0008152; GO:0016020; GO:0016747
Drought	6D_AX-110033836_Hap	TraesCS6D01G401000	1	--*	sp|Q2GDC6|CH60_NEOSM	60 kDa chaperonin	NA	NA	NA	G	NA	NA	NA
Drought		TraesCS6D01G401100	1	***	tr|A0A1E5VR03|A0A1E5VR03_9POAL	Pentatricopeptide repeat-containing protein	PF13812: Pentatricopeptide repeat domain; PF12854: PPR repeat	IPR002885: Pentatricopeptide repeat; IPR011990: Tetratricopeptide-like helical domain	GO:0005515 MF: protein binding	G	PF13812; PF12854	IPR002885; IPR011990	GO:0005515
Drought		TraesCS6D01G401200	1	***	tr|A0A1D1ZA65|A0A1D1ZA65_9ARAE	Protease	PF11267: Domain of unknown function (DUF3067)	IPR021420: Domain of unknown function DUF3067	NA	G	PF11267	IPR021420	NA
Drought		TraesCS6D01G401300	1	--*	tr|Q9STY5|Q9STY5_ARATH	Plant invertase/pectin methylesterase inhibitor superfamily protein	NA	IPR006501: Pectinesterase inhibitor domain	GO:0004857 MF: enzyme inhibitor activity	G	NA	IPR006501	GO:0004857
Drought		TraesCS6D01G401400	1	-**	tr|G7I642|G7I642_MEDTR	Plant invertase/pectin methylesterase inhibitor	PF04043: Plant invertase/pectin methylesterase inhibitor	IPR006501: Pectinesterase inhibitor domain	GO:0004857 MF: enzyme inhibitor activity	G	PF04043	IPR006501	GO:0004857
Drought		TraesCS6D01G401500	1	***	tr|A0A0K9NPZ5|A0A0K9NPZ5_ZOSMR	Mitochondrial intermediate peptidase	PF01432: Peptidase family M3	IPR001567: Peptidase M3A/M3B catalytic domain; IPR024080: Neurolysin/Thimet oligopeptidase, N-terminal	GO:0004222 MF: metalloendopeptidase activity;GO:0006508 BP: proteolysis	G	PF01432	IPR001567; IPR024080	GO:0004222; GO:0006508
Drought		TraesCS6D01G401600	1	***	tr|Q9FXQ7|Q9FXQ7_MAIZE	Response regulator	PF00072: Response regulator receiver domain	IPR001789: Signal transduction response regulator, receiver domain; IPR011006: CheY-like superfamily	GO:0000160 BP: phosphorelay signal transduction system	G	PF00072	IPR001789; IPR011006	GO:0000160
Drought		TraesCS6D01G401700	1	*-*	AT2G24330.1	integral membrane metal-binding family protein (DUF2296)	NA	NA	NA	G	NA	NA	NA
Drought		TraesCS6D01G401800	1	-**	sp|Q6XJV4|MO2R4_MOUSE	Cell surface glycoprotein CD200 receptor 4	PF07893: Protein of unknown function (DUF1668)	IPR012871: Protein of unknown function DUF1677, Oryza sativa	NA	G	PF07893	IPR012871	NA
Drought
Drought	6D_Excalibur_c2991_320	TraesCS6D01G396800	1	*-*	AT5G38350.1	Disease resistance protein (NBS-LRR class) family	PF00931: NB-ARC domain	IPR002182: NB-ARC; IPR011991: Winged helix-turn-helix DNA-binding domain; IPR027417: P-loop containing nucleoside triphosphate hydrolase; IPR032675: Leucine-rich repeat domain, L domain-like	GO:0043531 MF: ADP binding	G	PF00931	IPR002182; IPR011991; IPR027417; IPR032675	GO:0043531
Drought		TraesCS6D01G396900	1	***	sp|P93194|RPK1_IPONI	Receptor-like protein kinase	PF13855: Leucine rich repeat; PF07714: Protein tyrosine kinase	IPR000719: Protein kinase domain; IPR001245: Serine-threonine/tyrosine-protein kinase, catalytic domain; IPR001611: Leucine-rich repeat; IPR003591: Leucine-rich repeat, typical subtype; IPR008271: Serine/threonine-protein kinase, active site; IPR011009: Protein kinase-like domain; IPR017441: Protein kinase, ATP binding site; IPR032675: Leucine-rich repeat domain, L domain-like	GO:0004672 MF: protein kinase activity;GO:0005515 MF: protein binding;GO:0005524 MF: ATP binding;GO:0006468 BP: protein phosphorylation	G	PF13855; PF07714	IPR000719; IPR001245; IPR001611; IPR003591; IPR008271; IPR011009; IPR017441; IPR032675	GO:0004672; GO:0005515; GO:0005524; GO:0006468
Drought		TraesCS6D01G397000	1	***	tr|B9SSB0|B9SSB0_RICCO	Transcription factor, putative	PF03634: TCP family transcription factor	IPR005333: Transcription factor, TCP; IPR017887: Transcription factor TCP subgroup	NA	G	PF03634	IPR005333; IPR017887	NA
Drought		TraesCS6D01G397100	1	--*	tr|A0A199VWS3|A0A199VWS3_ANACO	B3 domain-containing protein	PF02362: B3 DNA binding domain	IPR003340: B3 DNA binding domain; IPR015300: DNA-binding pseudobarrel domain	GO:0003677 MF: DNA binding	G	PF02362	IPR003340; IPR015300	GO:0003677
Drought		TraesCS6D01G397200	1	***	tr|A0A076L4U3|A0A076L4U3_CICAR	Peroxidase	PF00141: Peroxidase	IPR002016: Haem peroxidase, plant/fungal/bacterial; IPR002207: Plant ascorbate peroxidase; IPR010255: Haem peroxidase; IPR019793: Peroxidases heam-ligand binding site	GO:0004601 MF: peroxidase activity;GO:0006979 BP: response to oxidative stress;GO:0020037 MF: heme binding;GO:0055114 BP: oxidation-reduction process	G	PF00141	IPR002016; IPR002207; IPR010255; IPR019793	GO:0004601; GO:0006979; GO:0020037; GO:0055114
Drought		TraesCS6D01G397200	NA	NA	NA	NA	NA	NA	NA	NA	NA	NA	NA
Drought		TraesCS6D01G397300	NA	NA	NA	NA	NA	NA	NA	NA	NA	NA	NA
Drought		TraesCS6D01G397400	1	*--	tr|M8AWH6|M8AWH6_AEGTA	Anthocyanin 3'-O-beta-glucosyltransferase	NA	NA	NA	G	NA	NA	NA
Drought		TraesCS6D01G397500	1	--*	AT4G36070.2	calcium-dependent protein kinase 18	NA	NA	NA	G	NA	NA	NA
Drought		TraesCS6D01G397600	1	*-*	AT3G16210.1	F-box family protein	PF12937: F-box-like	IPR001810: F-box domain	GO:0005515 MF: protein binding	TE?	PF12937	IPR001810	GO:0005515
Drought		TraesCS6D01G397600	NA	NA	NA	NA	NA	NA	NA	NA	NA	NA	NA
Drought		TraesCS6D01G397700	1	--*	AT4G35030.8	Protein kinase superfamily protein	NA	NA	NA	G	NA	NA	NA
Drought		TraesCS6D01G397800	NA	NA	NA	NA	NA	NA	NA	NA	NA	NA	NA
Drought		TraesCS6D01G397800	1	***	tr|A0A061ESL8|A0A061ESL8_THECC	Gibberellin-regulated family protein	PF02704: Gibberellin regulated protein	IPR003854: Gibberellin regulated protein	NA	G	PF02704	IPR003854	NA
Drought		TraesCS6D01G397900	1	***	sp|Q21DY7|UBIA_SACD2	4-hydroxybenzoate octaprenyltransferase	PF01040: UbiA prenyltransferase family	IPR000537: UbiA prenyltransferase family; IPR006370: 4-hydroxybenzoate polyprenyltransferase; IPR030470: UbiA prenyltransferase conserved site; IPR031103: 4-hydroxybenzoate octaprenyltransferase	GO:0004659 MF: prenyltransferase activity;GO:0006744 BP: ubiquinone biosynthetic process;GO:0016021 CC: integral component of membrane;GO:0016765 MF: transferase activity, transferring alkyl or aryl (other than methyl) groups	G	PF01040	IPR000537; IPR006370; IPR030470; IPR031103	GO:0004659; GO:0006744; GO:0016021; GO:0016765
Drought		TraesCS6D01G398000	1	***	AT1G06060.2	LisH and RanBPM domains containing protein	PF10607: CTLH/CRA C-terminal to LisH motif domain	IPR006594: LIS1 homology motif; IPR006595: CTLH, C-terminal LisH motif; IPR013144: CRA domain; IPR024964: CTLH/CRA C-terminal to LisH motif domain	GO:0005515 MF: protein binding	G	PF10607	IPR006594; IPR006595; IPR013144; IPR024964	GO:0005515
Drought		TraesCS6D01G398100	1	***	tr|M8AVA3|M8AVA3_AEGTA	Replication protein A 32 kDa subunit	PF08784: Replication protein A C terminal	IPR011991: Winged helix-turn-helix DNA-binding domain; IPR012340: Nucleic acid-binding, OB-fold; IPR014646: Replication factor A protein 2; IPR014892: Replication protein A, C-terminal	GO:0003677 MF: DNA binding;GO:0005634 CC: nucleus;GO:0006260 BP: DNA replication;GO:0006281 BP: DNA repair;GO:0006310 BP: DNA recombination	G	PF08784	IPR011991; IPR012340; IPR014646; IPR014892	GO:0003677; GO:0005634; GO:0006260; GO:0006281; GO:0006310
Drought		TraesCS6D01G398200	1	***	tr|K7NBR3|K7NBR3_SIRGR	Ripening-related protein	NA	IPR009009: RlpA-like protein, double-psi beta-barrel domain	NA	G	NA	IPR009009	NA
Drought		TraesCS6D01G398300	1	***	tr|A0A103YA20|A0A103YA20_CYNCS	C2 calcium/lipid-binding domain, CaLB	PF00168: C2 domain	IPR000008: C2 domain	GO:0005515 MF: protein binding	G	PF00168	IPR000008	GO:0005515
Drought		TraesCS6D01G398400	1	--*	AT5G18820.2	TCP-1/cpn60 chaperonin family protein	NA	NA	NA	G	NA	NA	NA
Drought		TraesCS6D01G398500	1	***	tr|R7WFH9|R7WFH9_AEGTA	F-box protein	PF00646: F-box domain	IPR001810: F-box domain; IPR015943: WD40/YVTN repeat-like-containing domain; IPR017451: F-box associated interaction domain	GO:0005515 MF: protein binding	TE?	PF00646	IPR001810; IPR015943; IPR017451	GO:0005515
Drought		TraesCS6D01G398600	1	*-*	tr|M8BP23|M8BP23_AEGTA	Disease resistance protein RPM1	PF00931: NB-ARC domain	IPR002182: NB-ARC; IPR027417: P-loop containing nucleoside triphosphate hydrolase	GO:0043531 MF: ADP binding	G	PF00931	IPR002182; IPR027417	GO:0043531
Drought		TraesCS6D01G398700	1	***	tr|N1QWI0|N1QWI0_AEGTA	Disease resistance protein RPM1	PF00931: NB-ARC domain	IPR002182: NB-ARC; IPR011991: Winged helix-turn-helix DNA-binding domain; IPR027417: P-loop containing nucleoside triphosphate hydrolase; IPR032675: Leucine-rich repeat domain, L domain-like	GO:0043531 MF: ADP binding	G	PF00931	IPR002182; IPR011991; IPR027417; IPR032675	GO:0043531
Drought		TraesCS6D01G398800	1	***	tr|E0Y9T0|E0Y9T0_BRADI	Rp1-like protein	PF00931: NB-ARC domain	IPR002182: NB-ARC; IPR011991: Winged helix-turn-helix DNA-binding domain; IPR027417: P-loop containing nucleoside triphosphate hydrolase; IPR032675: Leucine-rich repeat domain, L domain-like	GO:0043531 MF: ADP binding	G	PF00931	IPR002182; IPR011991; IPR027417; IPR032675	GO:0043531
Drought		TraesCS6D01G398900	1	--*	AT5G38350.1	Disease resistance protein (NBS-LRR class) family	PF00931: NB-ARC domain	IPR002182: NB-ARC; IPR027417: P-loop containing nucleoside triphosphate hydrolase	GO:0043531 MF: ADP binding	G	PF00931	IPR002182; IPR027417	GO:0043531
Drought		TraesCS6D01G399000	1	***	tr|D5L9G9|D5L9G9_ORYSI	NBS-LRR class disease resistance protein	PF00931: NB-ARC domain	IPR002182: NB-ARC; IPR011991: Winged helix-turn-helix DNA-binding domain; IPR027417: P-loop containing nucleoside triphosphate hydrolase; IPR032675: Leucine-rich repeat domain, L domain-like	GO:0043531 MF: ADP binding	G	PF00931	IPR002182; IPR011991; IPR027417; IPR032675	GO:0043531
Drought		TraesCS6D01G399100	1	***	tr|M8BZL9|M8BZL9_AEGTA	Disease resistance protein RPM1	PF00931: NB-ARC domain	IPR002182: NB-ARC; IPR003591: Leucine-rich repeat, typical subtype; IPR003593: AAA+ ATPase domain; IPR011991: Winged helix-turn-helix DNA-binding domain; IPR027417: P-loop containing nucleoside triphosphate hydrolase; IPR032675: Leucine-rich repeat domain, L domain-like	GO:0043531 MF: ADP binding	G	PF00931	IPR002182; IPR003591; IPR003593; IPR011991; IPR027417; IPR032675	GO:0043531
Drought		TraesCS6D01G399200	1	***	tr|M8AWG3|M8AWG3_AEGTA	Disease resistance protein RPM1	PF00931: NB-ARC domain	IPR002182: NB-ARC; IPR011991: Winged helix-turn-helix DNA-binding domain; IPR027417: P-loop containing nucleoside triphosphate hydrolase; IPR032675: Leucine-rich repeat domain, L domain-like	GO:0043531 MF: ADP binding	G	PF00931	IPR002182; IPR011991; IPR027417; IPR032675	GO:0043531
Drought		TraesCS6D01G399300	1	*-*	tr|M7Y607|M7Y607_TRIUA	Disease resistance protein RPM1	NA	NA	NA	G	NA	NA	NA
Drought		TraesCS6D01G399400	1	***	tr|M8AWG3|M8AWG3_AEGTA	Disease resistance protein RPM1	PF00931: NB-ARC domain	IPR002182: NB-ARC; IPR003593: AAA+ ATPase domain; IPR011991: Winged helix-turn-helix DNA-binding domain; IPR027417: P-loop containing nucleoside triphosphate hydrolase; IPR032675: Leucine-rich repeat domain, L domain-like	GO:0043531 MF: ADP binding	G	PF00931	IPR002182; IPR003593; IPR011991; IPR027417; IPR032675	GO:0043531
Drought		TraesCS6D01G399500	1	***	tr|A0A0U2RTP3|A0A0U2RTP3_ORYSA	NBS-LRR-like resistance protein	PF00931: NB-ARC domain	IPR002182: NB-ARC; IPR011991: Winged helix-turn-helix DNA-binding domain; IPR027417: P-loop containing nucleoside triphosphate hydrolase; IPR032675: Leucine-rich repeat domain, L domain-like	GO:0043531 MF: ADP binding	G	PF00931	IPR002182; IPR011991; IPR027417; IPR032675	GO:0043531
Drought		TraesCS6D01G399600	1	***	tr|A0A0U2QI49|A0A0U2QI49_ORYSA	NBS-LRR-like resistance protein	PF00931: NB-ARC domain	IPR002182: NB-ARC; IPR011991: Winged helix-turn-helix DNA-binding domain; IPR027417: P-loop containing nucleoside triphosphate hydrolase; IPR032675: Leucine-rich repeat domain, L domain-like	GO:0043531 MF: ADP binding	G	PF00931	IPR002182; IPR011991; IPR027417; IPR032675	GO:0043531
Drought		TraesCS6D01G399700	1	*-*	tr|M8AJM3|M8AJM3_TRIUA	Disease resistance protein RPM1	NA	NA	NA	G	NA	NA	NA
Drought		TraesCS6D01G399800	1	***	tr|A0A1J3JRS9|A0A1J3JRS9_NOCCA	AP-5 complex subunit beta-1	NA	IPR011989: Armadillo-like helical	NA	G	NA	IPR011989	NA
Drought		TraesCS6D01G399900	1	*-*	AT5G45540.1	transmembrane protein, putative (DUF594)	PF13968: Domain of unknown function (DUF4220)	IPR025315: Domain of unknown function DUF4220	NA	G	PF13968	IPR025315	NA
Drought		TraesCS6D01G400000	1	*-*	AT5G45530.1	transmembrane protein, putative (DUF594)	PF04578: Protein of unknown function, DUF594	IPR007658: Protein of unknown function DUF594	NA	G	PF04578	IPR007658	NA
Drought		TraesCS6D01G400100	1	--*	sp|Q2IBE6|CTTB2_PONAB	Cortactin-binding protein 2	NA	NA	NA	G	NA	NA	NA
Drought		TraesCS6D01G400200	1	*-*	AT1G65800.1	receptor kinase 2	PF00069: Protein kinase domain; PF14299: Phloem protein 2	IPR000719: Protein kinase domain; IPR008271: Serine/threonine-protein kinase, active site; IPR011009: Protein kinase-like domain; IPR017441: Protein kinase, ATP binding site; IPR025886: Phloem protein 2-like	GO:0004672 MF: protein kinase activity;GO:0005524 MF: ATP binding;GO:0006468 BP: protein phosphorylation	G	PF00069; PF14299	IPR000719; IPR008271; IPR011009; IPR017441; IPR025886	GO:0004672; GO:0005524; GO:0006468
Drought		TraesCS6D01G400300	1	***	tr|A0A089WZJ8|A0A089WZJ8_ORYRU	NBS-LRR disease resistance protein	PF00931: NB-ARC domain	IPR002182: NB-ARC; IPR011991: Winged helix-turn-helix DNA-binding domain; IPR027417: P-loop containing nucleoside triphosphate hydrolase	GO:0043531 MF: ADP binding	G	PF00931	IPR002182; IPR011991; IPR027417	GO:0043531
Drought		TraesCS6D01G400400	1	*-*	tr|A0A0U2QI75|A0A0U2QI75_ORYSA	NBS-LRR-like resistance protein	NA	IPR003591: Leucine-rich repeat, typical subtype; IPR032675: Leucine-rich repeat domain, L domain-like	NA	G	NA	IPR003591; IPR032675	NA
Drought		TraesCS6D01G400500	1	*-*	AT5G45540.1	transmembrane protein, putative (DUF594)	PF13968: Domain of unknown function (DUF4220); PF04578: Protein of unknown function, DUF594	IPR007658: Protein of unknown function DUF594; IPR025315: Domain of unknown function DUF4220	NA	G	PF13968; PF04578	IPR007658; IPR025315	NA
Drought		TraesCS6D01G400600	1	***	tr|F4IZB4|F4IZB4_ARATH	Transmembrane protein, putative (DUF247)	PF03140: Plant protein of unknown function	IPR004158: Protein of unknown function DUF247, plant	NA	G	PF03140	IPR004158	NA
Drought		TraesCS6D01G400700	1	***	tr|A0A0U2QT85|A0A0U2QT85_ORYSA	NBS-LRR-like resistance protein	PF00931: NB-ARC domain	IPR002182: NB-ARC; IPR003591: Leucine-rich repeat, typical subtype; IPR011991: Winged helix-turn-helix DNA-binding domain; IPR027417: P-loop containing nucleoside triphosphate hydrolase; IPR032675: Leucine-rich repeat domain, L domain-like	GO:0043531 MF: ADP binding	G	PF00931	IPR002182; IPR003591; IPR011991; IPR027417; IPR032675	GO:0043531
Drought		TraesCS6D01G400800	1	***	tr|A0A1E5V1Y8|A0A1E5V1Y8_9POAL	U-box domain-containing protein 62	NA	IPR013083: Zinc finger, RING/FYVE/PHD-type; IPR027443: Isopenicillin N synthase-like	NA	G	NA	IPR013083; IPR027443	NA
Drought		TraesCS6D01G400900	1	--*	tr|A0A1J3J663|A0A1J3J663_NOCCA	Mediator of RNA polymerase II transcription subunit 32	NA	NA	NA	G	NA	NA	NA
Drought		TraesCS6D01G401000	1	--*	sp|Q2GDC6|CH60_NEOSM	60 kDa chaperonin	NA	NA	NA	G	NA	NA	NA
Drought		TraesCS6D01G401100	1	***	tr|A0A1E5VR03|A0A1E5VR03_9POAL	Pentatricopeptide repeat-containing protein	PF13812: Pentatricopeptide repeat domain; PF12854: PPR repeat	IPR002885: Pentatricopeptide repeat; IPR011990: Tetratricopeptide-like helical domain	GO:0005515 MF: protein binding	G	PF13812; PF12854	IPR002885; IPR011990	GO:0005515
Drought		TraesCS6D01G401200	1	***	tr|A0A1D1ZA65|A0A1D1ZA65_9ARAE	Protease	PF11267: Domain of unknown function (DUF3067)	IPR021420: Domain of unknown function DUF3067	NA	G	PF11267	IPR021420	NA
Drought		TraesCS6D01G401300	1	--*	tr|Q9STY5|Q9STY5_ARATH	Plant invertase/pectin methylesterase inhibitor superfamily protein	NA	IPR006501: Pectinesterase inhibitor domain	GO:0004857 MF: enzyme inhibitor activity	G	NA	IPR006501	GO:0004857
Drought		TraesCS6D01G401400	1	-**	tr|G7I642|G7I642_MEDTR	Plant invertase/pectin methylesterase inhibitor	PF04043: Plant invertase/pectin methylesterase inhibitor	IPR006501: Pectinesterase inhibitor domain	GO:0004857 MF: enzyme inhibitor activity	G	PF04043	IPR006501	GO:0004857
Drought		TraesCS6D01G401500	1	***	tr|A0A0K9NPZ5|A0A0K9NPZ5_ZOSMR	Mitochondrial intermediate peptidase	PF01432: Peptidase family M3	IPR001567: Peptidase M3A/M3B catalytic domain; IPR024080: Neurolysin/Thimet oligopeptidase, N-terminal	GO:0004222 MF: metalloendopeptidase activity;GO:0006508 BP: proteolysis	G	PF01432	IPR001567; IPR024080	GO:0004222; GO:0006508
Drought		TraesCS6D01G401600	1	***	tr|Q9FXQ7|Q9FXQ7_MAIZE	Response regulator	PF00072: Response regulator receiver domain	IPR001789: Signal transduction response regulator, receiver domain; IPR011006: CheY-like superfamily	GO:0000160 BP: phosphorelay signal transduction system	G	PF00072	IPR001789; IPR011006	GO:0000160
Drought		TraesCS6D01G401700	1	*-*	AT2G24330.1	integral membrane metal-binding family protein (DUF2296)	NA	NA	NA	G	NA	NA	NA
Drought		TraesCS6D01G401800	1	-**	sp|Q6XJV4|MO2R4_MOUSE	Cell surface glycoprotein CD200 receptor 4	PF07893: Protein of unknown function (DUF1668)	IPR012871: Protein of unknown function DUF1677, Oryza sativa	NA	G	PF07893	IPR012871	NA
Drought		TraesCS6D01G401900	1	***	tr|A0A061SBT7|A0A061SBT7_9CHLO	ATP-dependent RNA helicase	PF00270: DEAD/DEAH box helicase; PF00271: Helicase conserved C-terminal domain	IPR000629: ATP-dependent RNA helicase DEAD-box, conserved site; IPR001650: Helicase, C-terminal; IPR011545: DEAD/DEAH box helicase domain; IPR014001: Helicase superfamily 1/2, ATP-binding domain; IPR014014: RNA helicase, DEAD-box type, Q motif; IPR027417: P-loop containing nucleoside triphosphate hydrolase	GO:0003676 MF: nucleic acid binding;GO:0005524 MF: ATP binding	TE?	PF00270; PF00271	IPR000629; IPR001650; IPR011545; IPR014001; IPR014014; IPR027417	GO:0003676; GO:0005524
Drought		TraesCS6D01G402000	1	*-*	AT4G31080.1	integral membrane metal-binding family protein (DUF2296)	NA	NA	NA	G	NA	NA	NA
Drought		TraesCS6D01G402100	1	--*	AT4G12020.9	protein kinase family protein	NA	NA	NA	G	NA	NA	NA
Drought		TraesCS6D01G402200	1	--*	AT2G26000.3	zinc finger (C3HC4-type RING finger) family protein	NA	NA	NA	TE?	NA	NA	NA
Drought		TraesCS6D01G402300	1	***	tr|A0A0N9LF81|A0A0N9LF81_SACOF	Invertase inhibitor	PF04043: Plant invertase/pectin methylesterase inhibitor	IPR006501: Pectinesterase inhibitor domain	GO:0004857 MF: enzyme inhibitor activity	G	PF04043	IPR006501	GO:0004857
Drought		TraesCS6D01G402400	1	***	AT1G05890.1	RING/U-box superfamily protein	PF01485: IBR domain, a half RING-finger domain	IPR002867: IBR domain; IPR013083: Zinc finger, RING/FYVE/PHD-type	NA	G	PF01485	IPR002867; IPR013083	NA
Drought		TraesCS6D01G402500	1	***	tr|Q943K7|Q943K7_ORYSJ	70 kDa heat shock protein	PF00012: Hsp70 protein	IPR013126: Heat shock protein 70 family; IPR018181: Heat shock protein 70, conserved site; IPR029047: Heat shock protein 70kD, peptide-binding domain	NA	G	PF00012	IPR013126; IPR018181; IPR029047	NA
Drought	7B_AX-158593686_Hap	TraesCS7B01G122600	1	***	tr|E5GC22|E5GC22_CUCME	Aquaporin	PF00230: Major intrinsic protein	IPR000425: Major intrinsic protein; IPR022357: Major intrinsic protein, conserved site; IPR023271: Aquaporin-like	GO:0005215 MF: transporter activity;GO:0006810 BP: transport;GO:0016020 CC: membrane	G	PF00230	IPR000425; IPR022357; IPR023271	GO:0005215; GO:0006810; GO:0016020
Drought		TraesCS7B01G122700	1	*-*	tr|M8BCV3|M8BCV3_AEGTA	Non-lysosomal glucosylceramidase	NA	NA	NA	G	NA	NA	NA
Drought		TraesCS7B01G122800	1	***	tr|Q8LP72|Q8LP72_TOBAC	Receptor-like protein kinase	PF00069: Protein kinase domain	IPR000719: Protein kinase domain; IPR008271: Serine/threonine-protein kinase, active site; IPR011009: Protein kinase-like domain	GO:0004672 MF: protein kinase activity;GO:0005524 MF: ATP binding;GO:0006468 BP: protein phosphorylation	G	PF00069	IPR000719; IPR008271; IPR011009	GO:0004672; GO:0005524; GO:0006468
Drought		TraesCS7B01G122900	1	*-*	tr|A0A0K9P7U6|A0A0K9P7U6_ZOSMR	Zinc finger family protein	PF13912: C2H2-type zinc finger	IPR013087: Zinc finger C2H2-type	GO:0003676 MF: nucleic acid binding	TE?	PF13912	IPR013087	GO:0003676
Drought		TraesCS7B01G123000	1	***	tr|A0A1D6CJR5|A0A1D6CJR5_WHEAT	Glycosyltransferase	PF00201: UDP-glucoronosyl and UDP-glucosyl transferase	IPR002213: UDP-glucuronosyl/UDP-glucosyltransferase	GO:0008152 BP: metabolic process;GO:0016758 MF: transferase activity, transferring hexosyl groups	G	PF00201	IPR002213	GO:0008152; GO:0016758
Drought		TraesCS7B01G123100	1	***	tr|E2CU82|E2CU82_9ORYZ	Glycosyltransferase	PF00201: UDP-glucoronosyl and UDP-glucosyl transferase	IPR002213: UDP-glucuronosyl/UDP-glucosyltransferase	GO:0008152 BP: metabolic process;GO:0016758 MF: transferase activity, transferring hexosyl groups	G	PF00201	IPR002213	GO:0008152; GO:0016758
Drought		TraesCS7B01G123200	1	*-*	tr|A0A199W8H8|A0A199W8H8_ANACO	U-box domain-containing protein 33	NA	IPR014729: Rossmann-like alpha/beta/alpha sandwich fold	NA	G	NA	IPR014729	NA
Drought		TraesCS7B01G123300	1	*-*	tr|B9GQ99|B9GQ99_POPTR	U-box domain-containing family protein	NA	IPR014729: Rossmann-like alpha/beta/alpha sandwich fold	NA	G	NA	IPR014729	NA
Drought		TraesCS7B01G123400	1	***	tr|Q02494|Q02494_MAIZE	Protein kinase	PF00069: Protein kinase domain	IPR000719: Protein kinase domain; IPR008271: Serine/threonine-protein kinase, active site; IPR011009: Protein kinase-like domain	GO:0004672 MF: protein kinase activity;GO:0005524 MF: ATP binding;GO:0006468 BP: protein phosphorylation	G	PF00069	IPR000719; IPR008271; IPR011009	GO:0004672; GO:0005524; GO:0006468
control	1A_AX-158605765	TraesCS1A01G343100	1	***	tr|A0A1E5VSQ9|A0A1E5VSQ9_9POAL	Protein transport protein Sec61 subunit gamma	PF00584: SecE/Sec61-gamma subunits of protein translocation complex	IPR001901: Protein translocase complex, SecE/Sec61-gamma subunit; IPR008158: Protein translocase SEC61 complex, gamma subunit; IPR022943: Preprotein translocase subunit SecE; IPR023391: Protein translocase SecE domain	GO:0006605 BP: protein targeting;GO:0006886 BP: intracellular protein transport;GO:0015031 BP: protein transport;GO:0015450 MF: P-P-bond-hydrolysis-driven protein transmembrane transporter activity;GO:0016020 CC: membrane	G	PF00584	IPR001901; IPR008158; IPR022943; IPR023391	GO:0006605; GO:0006886; GO:0015031; GO:0015450; GO:0016020
control		TraesCS1A01G343200	1	***	tr|W0TS79|W0TS79_ACAMN	ATP-binding cassette transporter subfamily A member	PF12698: ABC-2 family transporter protein; PF00005: ABC transporter	IPR003439: ABC transporter-like; IPR003593: AAA+ ATPase domain; IPR017871: ABC transporter, conserved site; IPR027417: P-loop containing nucleoside triphosphate hydrolase	GO:0005524 MF: ATP binding;GO:0016887 MF: ATPase activity	G	PF12698; PF00005	IPR003439; IPR003593; IPR017871; IPR027417	GO:0005524; GO:0016887
control		TraesCS1A01G343300	1	***	tr|A0A1D5RX59|A0A1D5RX59_WHEAT	Auxin-responsive protein	PF02309: AUX/IAA family	IPR000270: PB1 domain; IPR033389: AUX/IAA domain	GO:0005515 MF: protein binding	G	PF02309	IPR000270; IPR033389	GO:0005515
control		TraesCS1A01G343400	1	***	tr|A0A1D5SSF3|A0A1D5SSF3_WHEAT	Profilin	PF00235: Profilin	IPR005455: Profilin; IPR027310: Profilin conserved site	GO:0003779 MF: actin binding	G	PF00235	IPR005455; IPR027310	GO:0003779
control		TraesCS1A01G343500	1	--*	sp|A0L8R5|FABZ_MAGMM	3-hydroxyacyl-[acyl-carrier-protein] dehydratase FabZ	NA	NA	NA	G	NA	NA	NA
control		TraesCS1A01G343600	1	--*	AT5G16300.4	Vps51/Vps67 family (components of vesicular transport) protein	NA	NA	NA	G	NA	NA	NA
control		TraesCS1A01G343700	1	*-*	tr|A0A061GN98|A0A061GN98_THECC	Oxidative stress 3	NA	NA	NA	G	NA	NA	NA
control		TraesCS1A01G343800	1	***	tr|A0A0K9P241|A0A0K9P241_ZOSMR	Glutamate--tRNA ligase	PF00043: Glutathione S-transferase, C-terminal domain; PF00749: tRNA synthetases class I (E and Q), catalytic domain	IPR000924: Glutamyl/glutaminyl-tRNA synthetase; IPR001412: Aminoacyl-tRNA synthetase, class I, conserved site; IPR004046: Glutathione S-transferase, C-terminal; IPR004526: Glutamyl-tRNA synthetase, archaeal/eukaryotic cytosolic; IPR010987: Glutathione S-transferase, C-terminal-like; IPR014729: Rossmann-like alpha/beta/alpha sandwich fold; IPR020058: Glutamyl/glutaminyl-tRNA synthetase, class Ib, …	GO:0000166 MF: nucleotide binding;GO:0004812 MF: aminoacyl-tRNA ligase activity;GO:0004818 MF: glutamate-tRNA ligase activity;GO:0005524 MF: ATP binding;GO:0005737 CC: cytoplasm;GO:0006418 BP: tRNA aminoacylation for protein translation;GO:0006424 BP: glutamyl-tRNA aminoacylation;GO:0016876 MF: ligase activity, forming aminoacyl-tRNA and related compounds;GO:0043039 BP: tRNA aminoacylation	G	PF00043; PF00749	IPR000924; IPR001412; IPR004046; IPR004526; IPR010987; IPR014729; IPR020058; IPR020061	GO:0000166; GO:0004812; GO:0004818; GO:0005524; GO:0005737; GO:0006418; GO:0006424; GO:0016876; GO:0043039
control		TraesCS1A01G343900	1	***	tr|N1QZ44|N1QZ44_AEGTA	Chymotrypsin inhibitor	PF00280: Potato inhibitor I family	IPR000864: Proteinase inhibitor I13, potato inhibitor I	GO:0004867 MF: serine-type endopeptidase inhibitor activity;GO:0009611 BP: response to wounding	G	PF00280	IPR000864	GO:0004867; GO:0009611
control		TraesCS1A01G344000	1	***	tr|M8BAF1|M8BAF1_AEGTA	ATP-dependent 6-phosphofructokinase	PF00365: Phosphofructokinase	IPR000023: Phosphofructokinase domain; IPR012004: Pyrophosphate-dependent phosphofructokinase TP0108-type; IPR022953: ATP-dependent 6-phosphofructokinase	GO:0003872 MF: 6-phosphofructokinase activity;GO:0005524 MF: ATP binding;GO:0006002 BP: fructose 6-phosphate metabolic process;GO:0006096 BP: glycolytic process	G	PF00365	IPR000023; IPR012004; IPR022953	GO:0003872; GO:0005524; GO:0006002; GO:0006096
control		TraesCS1A01G344100	1	***	tr|Q1EP43|Q1EP43_MUSBA	Protein kinase, putative	PF12819: Carbohydrate-binding protein of the ER; PF13855: Leucine rich repeat; PF07714: Protein tyrosine kinase	IPR000719: Protein kinase domain; IPR001245: Serine-threonine/tyrosine-protein kinase, catalytic domain; IPR001611: Leucine-rich repeat; IPR003591: Leucine-rich repeat, typical subtype; IPR008271: Serine/threonine-protein kinase, active site; IPR011009: Protein kinase-like domain; IPR017441: Protein kinase, ATP binding site; IPR024788: Malectin-like carbohydrate-binding domain; IPR032675: Leucine…	GO:0004672 MF: protein kinase activity;GO:0005515 MF: protein binding;GO:0005524 MF: ATP binding;GO:0006468 BP: protein phosphorylation	G	PF12819; PF13855; PF07714	IPR000719; IPR001245; IPR001611; IPR003591; IPR008271; IPR011009; IPR017441; IPR024788; IPR032675	GO:0004672; GO:0005515; GO:0005524; GO:0006468
control		TraesCS1A01G344200	1	--*	AT5G48170.1	F-box family protein	PF12937: F-box-like	IPR001810: F-box domain; IPR011043: Galactose oxidase/kelch, beta-propeller	GO:0005515 MF: protein binding	TE?	PF12937	IPR001810; IPR011043	GO:0005515
control		TraesCS1A01G344300	1	***	tr|Q1EP43|Q1EP43_MUSBA	Protein kinase, putative	PF12819: Carbohydrate-binding protein of the ER; PF13855: Leucine rich repeat; PF07714: Protein tyrosine kinase	IPR000719: Protein kinase domain; IPR001245: Serine-threonine/tyrosine-protein kinase, catalytic domain; IPR001611: Leucine-rich repeat; IPR008271: Serine/threonine-protein kinase, active site; IPR011009: Protein kinase-like domain; IPR017441: Protein kinase, ATP binding site; IPR024788: Malectin-like carbohydrate-binding domain; IPR032675: Leucine-rich repeat domain, L domain-like	GO:0004672 MF: protein kinase activity;GO:0005515 MF: protein binding;GO:0005524 MF: ATP binding;GO:0006468 BP: protein phosphorylation	G	PF12819; PF13855; PF07714	IPR000719; IPR001245; IPR001611; IPR008271; IPR011009; IPR017441; IPR024788; IPR032675	GO:0004672; GO:0005515; GO:0005524; GO:0006468
control		TraesCS1A01G344400	NA	NA	NA	NA	NA	NA	NA	NA	NA	NA	NA
control		TraesCS1A01G344400	1	***	tr|A0A1J3H834|A0A1J3H834_NOCCA	Receptor-like protein kinase	PF12819: Carbohydrate-binding protein of the ER; PF13855: Leucine rich repeat; PF07714: Protein tyrosine kinase	IPR000719: Protein kinase domain; IPR001245: Serine-threonine/tyrosine-protein kinase, catalytic domain; IPR001611: Leucine-rich repeat; IPR008271: Serine/threonine-protein kinase, active site; IPR011009: Protein kinase-like domain; IPR017441: Protein kinase, ATP binding site; IPR024788: Malectin-like carbohydrate-binding domain; IPR032675: Leucine-rich repeat domain, L domain-like	GO:0004672 MF: protein kinase activity;GO:0005515 MF: protein binding;GO:0005524 MF: ATP binding;GO:0006468 BP: protein phosphorylation	G	PF12819; PF13855; PF07714	IPR000719; IPR001245; IPR001611; IPR008271; IPR011009; IPR017441; IPR024788; IPR032675	GO:0004672; GO:0005515; GO:0005524; GO:0006468
control		TraesCS1A01G344500	1	*-*	tr|A0A061GIV3|A0A061GIV3_THECC	Leucine-rich repeat protein kinase family protein, putative	PF12819: Carbohydrate-binding protein of the ER	IPR013783: Immunoglobulin-like fold; IPR024788: Malectin-like carbohydrate-binding domain	NA	G	PF12819	IPR013783; IPR024788	NA
control		TraesCS1A01G344600	1	*-*	tr|A0A1E5VLM0|A0A1E5VLM0_9POAL	Receptor-like protein kinase	PF12819: Carbohydrate-binding protein of the ER; PF13855: Leucine rich repeat; PF07714: Protein tyrosine kinase	IPR000719: Protein kinase domain; IPR001245: Serine-threonine/tyrosine-protein kinase, catalytic domain; IPR001611: Leucine-rich repeat; IPR008271: Serine/threonine-protein kinase, active site; IPR011009: Protein kinase-like domain; IPR017441: Protein kinase, ATP binding site; IPR024788: Malectin-like carbohydrate-binding domain; IPR032675: Leucine-rich repeat domain, L domain-like	GO:0004672 MF: protein kinase activity;GO:0005515 MF: protein binding;GO:0005524 MF: ATP binding;GO:0006468 BP: protein phosphorylation	G	PF12819; PF13855; PF07714	IPR000719; IPR001245; IPR001611; IPR008271; IPR011009; IPR017441; IPR024788; IPR032675	GO:0004672; GO:0005515; GO:0005524; GO:0006468
control		TraesCS1A01G344700	1	*-*	AT1G51790.3	Leucine-rich repeat protein kinase family protein	PF12819: Carbohydrate-binding protein of the ER	IPR024788: Malectin-like carbohydrate-binding domain	NA	G	PF12819	IPR024788	NA
control		TraesCS1A01G344800	1	***	tr|A0A1E5VLM0|A0A1E5VLM0_9POAL	Receptor-like protein kinase	PF13855: Leucine rich repeat; PF07714: Protein tyrosine kinase	IPR000719: Protein kinase domain; IPR001245: Serine-threonine/tyrosine-protein kinase, catalytic domain; IPR001611: Leucine-rich repeat; IPR008271: Serine/threonine-protein kinase, active site; IPR011009: Protein kinase-like domain; IPR017441: Protein kinase, ATP binding site; IPR032675: Leucine-rich repeat domain, L domain-like	GO:0004672 MF: protein kinase activity;GO:0005515 MF: protein binding;GO:0005524 MF: ATP binding;GO:0006468 BP: protein phosphorylation	G	PF13855; PF07714	IPR000719; IPR001245; IPR001611; IPR008271; IPR011009; IPR017441; IPR032675	GO:0004672; GO:0005515; GO:0005524; GO:0006468
control		TraesCS1A01G344900	1	***	tr|A0A0B0PLL1|A0A0B0PLL1_GOSAR	Dna-directed rna polymerase subunit alpha	NA	NA	NA	G	NA	NA	NA
control		TraesCS1A01G345000	1	***	tr|Q9C8I7|Q9C8I7_ARATH	Receptor protein kinase, putative	PF12819: Carbohydrate-binding protein of the ER; PF13855: Leucine rich repeat; PF07714: Protein tyrosine kinase	IPR000719: Protein kinase domain; IPR001245: Serine-threonine/tyrosine-protein kinase, catalytic domain; IPR001611: Leucine-rich repeat; IPR008271: Serine/threonine-protein kinase, active site; IPR011009: Protein kinase-like domain; IPR017441: Protein kinase, ATP binding site; IPR024788: Malectin-like carbohydrate-binding domain; IPR032675: Leucine-rich repeat domain, L domain-like	GO:0004672 MF: protein kinase activity;GO:0005515 MF: protein binding;GO:0005524 MF: ATP binding;GO:0006468 BP: protein phosphorylation	G	PF12819; PF13855; PF07714	IPR000719; IPR001245; IPR001611; IPR008271; IPR011009; IPR017441; IPR024788; IPR032675	GO:0004672; GO:0005515; GO:0005524; GO:0006468
control		TraesCS1A01G345100	1	***	tr|Q1EP43|Q1EP43_MUSBA	Protein kinase, putative	PF12819: Carbohydrate-binding protein of the ER; PF13855: Leucine rich repeat; PF00069: Protein kinase domain	IPR000719: Protein kinase domain; IPR001611: Leucine-rich repeat; IPR008271: Serine/threonine-protein kinase, active site; IPR011009: Protein kinase-like domain; IPR017441: Protein kinase, ATP binding site; IPR024788: Malectin-like carbohydrate-binding domain; IPR032675: Leucine-rich repeat domain, L domain-like	GO:0004672 MF: protein kinase activity;GO:0005515 MF: protein binding;GO:0005524 MF: ATP binding;GO:0006468 BP: protein phosphorylation	G	PF12819; PF13855; PF00069	IPR000719; IPR001611; IPR008271; IPR011009; IPR017441; IPR024788; IPR032675	GO:0004672; GO:0005515; GO:0005524; GO:0006468
control		TraesCS1A01G345200	1	*-*	AT2G14760.1	basic helix-loop-helix (bHLH) DNA-binding superfamily protein	PF00010: Helix-loop-helix DNA-binding domain	IPR011598: Myc-type, basic helix-loop-helix (bHLH) domain	GO:0046983 MF: protein dimerization activity	G	PF00010	IPR011598	GO:0046983
control		TraesCS1A01G345300	1	--*	sp|Q6CUA3|SPP2_KLULA	Pre-mRNA-splicing factor SPP2	NA	NA	NA	G	NA	NA	NA
control		TraesCS1A01G345400	1	***	tr|A0A0K9NZC1|A0A0K9NZC1_ZOSMR	Receptor-like protein kinase	PF12819: Carbohydrate-binding protein of the ER; PF13855: Leucine rich repeat; PF07714: Protein tyrosine kinase	IPR000719: Protein kinase domain; IPR001245: Serine-threonine/tyrosine-protein kinase, catalytic domain; IPR001611: Leucine-rich repeat; IPR011009: Protein kinase-like domain; IPR017441: Protein kinase, ATP binding site; IPR024788: Malectin-like carbohydrate-binding domain; IPR032675: Leucine-rich repeat domain, L domain-like	GO:0004672 MF: protein kinase activity;GO:0005515 MF: protein binding;GO:0005524 MF: ATP binding;GO:0006468 BP: protein phosphorylation	G	PF12819; PF13855; PF07714	IPR000719; IPR001245; IPR001611; IPR011009; IPR017441; IPR024788; IPR032675	GO:0004672; GO:0005515; GO:0005524; GO:0006468
control		TraesCS1A01G345500	1	***	tr|Q1EP43|Q1EP43_MUSBA	Protein kinase, putative	PF12819: Carbohydrate-binding protein of the ER; PF13855: Leucine rich repeat; PF07714: Protein tyrosine kinase	IPR000719: Protein kinase domain; IPR001245: Serine-threonine/tyrosine-protein kinase, catalytic domain; IPR001611: Leucine-rich repeat; IPR008271: Serine/threonine-protein kinase, active site; IPR011009: Protein kinase-like domain; IPR017441: Protein kinase, ATP binding site; IPR024788: Malectin-like carbohydrate-binding domain; IPR032675: Leucine-rich repeat domain, L domain-like	GO:0004672 MF: protein kinase activity;GO:0005515 MF: protein binding;GO:0005524 MF: ATP binding;GO:0006468 BP: protein phosphorylation	G	PF12819; PF13855; PF07714	IPR000719; IPR001245; IPR001611; IPR008271; IPR011009; IPR017441; IPR024788; IPR032675	GO:0004672; GO:0005515; GO:0005524; GO:0006468
control		TraesCS1A01G345600	1	***	AT1G51870.2	protein kinase family protein	PF12819: Carbohydrate-binding protein of the ER; PF13855: Leucine rich repeat; PF07714: Protein tyrosine kinase	IPR000719: Protein kinase domain; IPR001245: Serine-threonine/tyrosine-protein kinase, catalytic domain; IPR001611: Leucine-rich repeat; IPR008271: Serine/threonine-protein kinase, active site; IPR011009: Protein kinase-like domain; IPR017441: Protein kinase, ATP binding site; IPR024788: Malectin-like carbohydrate-binding domain; IPR032675: Leucine-rich repeat domain, L domain-like	GO:0004672 MF: protein kinase activity;GO:0005515 MF: protein binding;GO:0005524 MF: ATP binding;GO:0006468 BP: protein phosphorylation	G	PF12819; PF13855; PF07714	IPR000719; IPR001245; IPR001611; IPR008271; IPR011009; IPR017441; IPR024788; IPR032675	GO:0004672; GO:0005515; GO:0005524; GO:0006468
control		TraesCS1A01G345700	1	***	tr|Q1EP43|Q1EP43_MUSBA	Protein kinase, putative	PF12819: Carbohydrate-binding protein of the ER; PF13855: Leucine rich repeat; PF00069: Protein kinase domain	IPR000719: Protein kinase domain; IPR001611: Leucine-rich repeat; IPR008271: Serine/threonine-protein kinase, active site; IPR011009: Protein kinase-like domain; IPR017441: Protein kinase, ATP binding site; IPR024788: Malectin-like carbohydrate-binding domain; IPR032675: Leucine-rich repeat domain, L domain-like	GO:0004672 MF: protein kinase activity;GO:0005515 MF: protein binding;GO:0005524 MF: ATP binding;GO:0006468 BP: protein phosphorylation	G	PF12819; PF13855; PF00069	IPR000719; IPR001611; IPR008271; IPR011009; IPR017441; IPR024788; IPR032675	GO:0004672; GO:0005515; GO:0005524; GO:0006468
control		TraesCS1A01G345800	1	***	tr|A0A199UDE2|A0A199UDE2_ANACO	(R)-specific enoyl-CoA hydratase	PF01575: MaoC like domain	IPR002539: MaoC-like domain; IPR029069: HotDog domain	NA	G	PF01575	IPR002539; IPR029069	NA
control		TraesCS1A01G345900	1	***	tr|B4FQ12|B4FQ12_MAIZE	Splicing factor 3B subunit 5	PF07189: Splicing factor 3B subunit 10 (SF3b10)	IPR009846: Splicing factor 3B subunit 5/RDS3 complex subunit 10; IPR017089: Splicing factor 3B, subunit 5	GO:0000398 BP: mRNA splicing, via spliceosome	G	PF07189	IPR009846; IPR017089	GO:0000398
control		TraesCS1A01G346000	1	***	tr|A0A0F6NPV3|A0A0F6NPV3_9POAL	30S ribosomal protein S15	PF00312: Ribosomal protein S15	IPR000589: Ribosomal protein S15; IPR009068: S15/NS1, RNA-binding	GO:0003735 MF: structural constituent of ribosome;GO:0005622 CC: intracellular;GO:0005840 CC: ribosome;GO:0006412 BP: translation	G	PF00312	IPR000589; IPR009068	GO:0003735; GO:0005622; GO:0005840; GO:0006412
control		TraesCS1A01G346100	1	*-*	tr|A0A199VH69|A0A199VH69_ANACO	Mediator of RNA polymerase II transcription subunit 15a	PF16987: KIX domain	IPR003101: Coactivator CBP, KIX domain	GO:0003712 MF: transcription cofactor activity;GO:0006355 BP: regulation of transcription, DNA-templated	G	PF16987	IPR003101	GO:0003712; GO:0006355
control		TraesCS1A01G346200	1	***	tr|I0DFJ7|I0DFJ7_SOLTU	Alpha-glucan water dikinase	PF01326: Pyruvate phosphate dikinase, PEP/pyruvate binding domain	IPR002192: Pyruvate phosphate dikinase, PEP/pyruvate-binding; IPR013815: ATP-grasp fold, subdomain 1	GO:0003824 MF: catalytic activity;GO:0005524 MF: ATP binding;GO:0016301 MF: kinase activity;GO:0016310 BP: phosphorylation	G	PF01326	IPR002192; IPR013815	GO:0003824; GO:0005524; GO:0016301; GO:0016310
control		TraesCS1A01G346300	1	***	tr|A0A1J3H834|A0A1J3H834_NOCCA	Receptor-like protein kinase	PF12819: Carbohydrate-binding protein of the ER; PF13855: Leucine rich repeat; PF07714: Protein tyrosine kinase	IPR000719: Protein kinase domain; IPR001245: Serine-threonine/tyrosine-protein kinase, catalytic domain; IPR001611: Leucine-rich repeat; IPR008271: Serine/threonine-protein kinase, active site; IPR011009: Protein kinase-like domain; IPR017441: Protein kinase, ATP binding site; IPR024788: Malectin-like carbohydrate-binding domain; IPR032675: Leucine-rich repeat domain, L domain-like	GO:0004672 MF: protein kinase activity;GO:0005515 MF: protein binding;GO:0005524 MF: ATP binding;GO:0006468 BP: protein phosphorylation	G	PF12819; PF13855; PF07714	IPR000719; IPR001245; IPR001611; IPR008271; IPR011009; IPR017441; IPR024788; IPR032675	GO:0004672; GO:0005515; GO:0005524; GO:0006468
control		TraesCS1A01G346400	1	***	tr|A0A199VJ29|A0A199VJ29_ANACO	Pentatricopeptide repeat-containing protein	PF01535: PPR repeat; PF13041: PPR repeat family; PF14432: DYW family of nucleic acid deaminases	IPR002885: Pentatricopeptide repeat; IPR011990: Tetratricopeptide-like helical domain; IPR032867: DYW domain	GO:0005515 MF: protein binding;GO:0008270 MF: zinc ion binding	G	PF01535; PF13041; PF14432	IPR002885; IPR011990; IPR032867	GO:0005515; GO:0008270
control		TraesCS1A01G346500	1	***	tr|A0A0K9P9I0|A0A0K9P9I0_ZOSMR	Zinc finger CCCH domain-containing protein	PF00642: Zinc finger C-x8-C-x5-C-x3-H type (and similar)	IPR000571: Zinc finger, CCCH-type	GO:0046872 MF: metal ion binding	TE?	PF00642	IPR000571	GO:0046872
control		TraesCS1A01G346600	1	***	tr|B6TZN2|B6TZN2_MAIZE	Calcium homeostasis regulator CHoR1	NA	NA	NA	G	NA	NA	NA
control		TraesCS1A01G346700	1	***	tr|A0A199VJW2|A0A199VJW2_ANACO	F-box protein	PF12937: F-box-like	IPR001810: F-box domain	GO:0005515 MF: protein binding	TE?	PF12937	IPR001810	GO:0005515
control		TraesCS1A01G346800	1	***	tr|A0A1D5RTR1|A0A1D5RTR1_WHEAT	Reticulon-like protein	PF02453: Reticulon	IPR003388: Reticulon	NA	G	PF02453	IPR003388	NA
control		TraesCS1A01G346900	1	***	tr|B9SHS5|B9SHS5_RICCO	Ring finger protein, putative	PF13639: Ring finger domain	IPR001841: Zinc finger, RING-type; IPR013083: Zinc finger, RING/FYVE/PHD-type	GO:0005515 MF: protein binding;GO:0008270 MF: zinc ion binding	G	PF13639	IPR001841; IPR013083	GO:0005515; GO:0008270
control		TraesCS1A01G347000	1	***	tr|O82354|O82354_ARATH	Late embryogenesis abundant hydroxyproline-rich glycoprotein	PF03168: Late embryogenesis abundant protein	IPR004864: Late embryogenesis abundant protein, LEA-14; IPR013783: Immunoglobulin-like fold	NA	G	PF03168	IPR004864; IPR013783	NA
control		TraesCS1A01G347100	1	***	tr|A0A1D5RQ01|A0A1D5RQ01_WHEAT	Glycosyltransferase	PF00201: UDP-glucoronosyl and UDP-glucosyl transferase	IPR002213: UDP-glucuronosyl/UDP-glucosyltransferase	GO:0008152 BP: metabolic process;GO:0016758 MF: transferase activity, transferring hexosyl groups	G	PF00201	IPR002213	GO:0008152; GO:0016758
control		TraesCS1A01G347200	1	***	tr|A0A1D5SS61|A0A1D5SS61_WHEAT	Glycosyltransferase	PF00201: UDP-glucoronosyl and UDP-glucosyl transferase	IPR002213: UDP-glucuronosyl/UDP-glucosyltransferase	GO:0008152 BP: metabolic process;GO:0016758 MF: transferase activity, transferring hexosyl groups	G	PF00201	IPR002213	GO:0008152; GO:0016758
control		TraesCS1A01G347300	1	***	tr|A0A072UB04|A0A072UB04_MEDTR	DUF674 family protein	PF05056: Protein of unknown function (DUF674)	IPR007750: Protein of unknown function DUF674	NA	G	PF05056	IPR007750	NA
control		TraesCS1A01G347400	1	***	tr|A0A1D5RQ02|A0A1D5RQ02_WHEAT	Glycosyltransferase	PF00201: UDP-glucoronosyl and UDP-glucosyl transferase	IPR002213: UDP-glucuronosyl/UDP-glucosyltransferase	GO:0008152 BP: metabolic process;GO:0016758 MF: transferase activity, transferring hexosyl groups	G	PF00201	IPR002213	GO:0008152; GO:0016758
control		TraesCS1A01G347500	1	***	tr|A0A1D5SEH5|A0A1D5SEH5_WHEAT	Glycosyltransferase	PF00201: UDP-glucoronosyl and UDP-glucosyl transferase	IPR002213: UDP-glucuronosyl/UDP-glucosyltransferase	GO:0008152 BP: metabolic process;GO:0016758 MF: transferase activity, transferring hexosyl groups	G	PF00201	IPR002213	GO:0008152; GO:0016758
control		TraesCS1A01G347600	1	***	tr|A0A1D5RX88|A0A1D5RX88_WHEAT	Glycosyltransferase	PF00201: UDP-glucoronosyl and UDP-glucosyl transferase	IPR002213: UDP-glucuronosyl/UDP-glucosyltransferase	GO:0008152 BP: metabolic process;GO:0016758 MF: transferase activity, transferring hexosyl groups	G	PF00201	IPR002213	GO:0008152; GO:0016758
control		TraesCS1A01G347700	1	***	tr|A0A199VPU8|A0A199VPU8_ANACO	Respiratory burst oxidase	PF08414: Respiratory burst NADPH oxidase; PF01794: Ferric reductase like transmembrane component; PF08022: FAD-binding domain; PF08030: Ferric reductase NAD binding domain	IPR000778: Cytochrome b245, heavy chain; IPR002048: EF-hand domain; IPR011992: EF-hand domain pair; IPR013112: FAD-binding 8; IPR013121: Ferric reductase, NAD binding domain; IPR013130: Ferric reductase transmembrane component-like domain; IPR013623: NADPH oxidase Respiratory burst; IPR017927: Ferredoxin reductase-type FAD-binding domain; IPR017938: Riboflavin synthase-like beta-barrel; IPR018247…	GO:0004601 MF: peroxidase activity;GO:0005509 MF: calcium ion binding;GO:0016020 CC: membrane;GO:0016491 MF: oxidoreductase activity;GO:0050664 MF: oxidoreductase activity, acting on NAD(P)H, oxygen as acceptor;GO:0055114 BP: oxidation-reduction process	G	PF08414; PF01794; PF08022; PF08030	IPR000778; IPR002048; IPR011992; IPR013112; IPR013121; IPR013130; IPR013623; IPR017927; IPR017938; IPR018247	GO:0004601; GO:0005509; GO:0016020; GO:0016491; GO:0050664; GO:0055114
control		TraesCS1A01G347800	1	--*	sp|Q06106|MRD1_YEAST	Multiple RNA-binding domain-containing protein 1	NA	NA	NA	G	NA	NA	NA
control		TraesCS1A01G347900	1	***	tr|A0A1D1YIM0|A0A1D1YIM0_9ARAE	DNA replication complex GINS protein PSF3	PF05916: GINS complex protein	IPR021151: GINS subunit, domain A	NA	G	PF05916	IPR021151	NA
control		TraesCS1A01G348000	1	***	tr|G7J9U0|G7J9U0_MEDTR	Early nodulin-like protein	PF02298: Plastocyanin-like domain	IPR003245: Phytocyanin domain; IPR008972: Cupredoxin	GO:0009055 MF: electron carrier activity	G	PF02298	IPR003245; IPR008972	GO:0009055
control		TraesCS1A01G348100	1	--*	tr|A0A0B0MNI3|A0A0B0MNI3_GOSAR	Zinc finger protein	PF12874: Zinc-finger of C2H2 type	IPR003604: Matrin/U1-C-like, C2H2-type zinc finger; IPR013087: Zinc finger C2H2-type	GO:0003676 MF: nucleic acid binding;GO:0008270 MF: zinc ion binding	TE?	PF12874	IPR003604; IPR013087	GO:0003676; GO:0008270
control		TraesCS1A01G348200	1	--*	tr|A0A0B0MNI3|A0A0B0MNI3_GOSAR	Zinc finger protein	PF12874: Zinc-finger of C2H2 type	IPR003604: Matrin/U1-C-like, C2H2-type zinc finger; IPR013087: Zinc finger C2H2-type	GO:0003676 MF: nucleic acid binding;GO:0008270 MF: zinc ion binding	TE?	PF12874	IPR003604; IPR013087	GO:0003676; GO:0008270
control		TraesCS1A01G348300	1	***	tr|W4ZQT2|W4ZQT2_WHEAT	50S ribosomal protein L20	PF00453: Ribosomal protein L20	IPR005813: Ribosomal protein L20	GO:0003735 MF: structural constituent of ribosome;GO:0005622 CC: intracellular;GO:0005840 CC: ribosome;GO:0006412 BP: translation;GO:0019843 MF: rRNA binding	G	PF00453	IPR005813	GO:0003735; GO:0005622; GO:0005840; GO:0006412; GO:0019843
control		TraesCS1A01G348400	1	***	tr|M8C6C7|M8C6C7_AEGTA	26S proteasome non-ATPase regulatory subunit 1	PF01851: Proteasome/cyclosome repeat; PF13646: HEAT repeats	IPR002015: Proteasome/cyclosome repeat; IPR011989: Armadillo-like helical; IPR016024: Armadillo-type fold; IPR016642: 26S proteasome regulatory complex, non-ATPase subcomplex, Rpn2/Psmd1 subunit	GO:0000502 CC: proteasome complex;GO:0005488 MF: binding;GO:0030234 MF: enzyme regulator activity;GO:0042176 BP: regulation of protein catabolic process	G	PF01851; PF13646	IPR002015; IPR011989; IPR016024; IPR016642	GO:0000502; GO:0005488; GO:0030234; GO:0042176
control		TraesCS1A01G348500	1	***	tr|A0A0U2KWW3|A0A0U2KWW3_HORVU	Malate dehydrogenase	PF00056: lactate/malate dehydrogenase, NAD binding domain; PF02866: lactate/malate dehydrogenase, alpha/beta C-terminal domain	IPR001236: Lactate/malate dehydrogenase, N-terminal; IPR010097: Malate dehydrogenase, type 1; IPR015955: Lactate dehydrogenase/glycoside hydrolase, family 4, C-terminal; IPR016040: NAD(P)-binding domain; IPR022383: Lactate/malate dehydrogenase, C-terminal	GO:0003824 MF: catalytic activity;GO:0005975 BP: carbohydrate metabolic process;GO:0006108 BP: malate metabolic process;GO:0016491 MF: oxidoreductase activity;GO:0016616 MF: oxidoreductase activity, acting on the CH-OH group of donors, NAD or NADP as acceptor;GO:0030060 MF: L-malate dehydrogenase activity;GO:0055114 BP: oxidation-reduction process	G	PF00056; PF02866	IPR001236; IPR010097; IPR015955; IPR016040; IPR022383	GO:0003824; GO:0005975; GO:0006108; GO:0016491; GO:0016616; GO:0030060; GO:0055114
control		TraesCS1A01G348600	1	***	tr|G7L6N9|G7L6N9_MEDTR	WRKY family transcription factor	PF03106: WRKY DNA -binding domain	IPR003657: WRKY domain	GO:0003700 MF: transcription factor activity, sequence-specific DNA binding;GO:0006355 BP: regulation of transcription, DNA-templated;GO:0043565 MF: sequence-specific DNA binding	G	PF03106	IPR003657	GO:0003700; GO:0006355; GO:0043565
control
control	1A_wsnp_CAP12_c2438_1180601_Hap	TraesCS1A01G058700	1	***	tr|G7JAM9|G7JAM9_MEDTR	Triose-phosphate transporter family protein	PF03151: Triose-phosphate Transporter family	IPR004853: Sugar phosphate transporter domain	NA	G	PF03151	IPR004853	NA
control		TraesCS1A01G058800	1	***	tr|B9RAK8|B9RAK8_RICCO	Amino acid transporter, putative	PF01490: Transmembrane amino acid transporter protein	IPR013057: Amino acid transporter, transmembrane domain	NA	G	PF01490	IPR013057	NA
control	2A_AX-158557326	TraesCS2A01G546000	1	*-*	AT3G53690.1	RING/U-box superfamily protein	PF00097: Zinc finger, C3HC4 type (RING finger); PF01485: IBR domain, a half RING-finger domain	IPR001841: Zinc finger, RING-type; IPR002867: IBR domain; IPR013083: Zinc finger, RING/FYVE/PHD-type; IPR017907: Zinc finger, RING-type, conserved site; IPR018957: Zinc finger, C3HC4 RING-type	GO:0005515 MF: protein binding;GO:0008270 MF: zinc ion binding;GO:0046872 MF: metal ion binding	G	PF00097; PF01485	IPR001841; IPR002867; IPR013083; IPR017907; IPR018957	GO:0005515; GO:0008270; GO:0046872
control		TraesCS2A01G546100	1	--*	AT5G06265.4	hyaluronan mediated motility receptor-like protein	PF12274: Protein of unknown function (DUF3615)	IPR022059: Protein of unknown function DUF3615	NA	G	PF12274	IPR022059	NA
control		TraesCS2A01G546200	1	***	tr|Q10A28|Q10A28_ORYSJ	Cytochrome P450 family protein, expressed	PF00067: Cytochrome P450	IPR001128: Cytochrome P450; IPR002401: Cytochrome P450, E-class, group I; IPR017972: Cytochrome P450, conserved site	GO:0005506 MF: iron ion binding;GO:0016705 MF: oxidoreductase activity, acting on paired donors, with incorporation or reduction of molecular oxygen;GO:0020037 MF: heme binding;GO:0055114 BP: oxidation-reduction process	G	PF00067	IPR001128; IPR002401; IPR017972	GO:0005506; GO:0016705; GO:0020037; GO:0055114
control		TraesCS2A01G546300	1	***	tr|A6N8F8|A6N8F8_ELAGV	Cysteine proteinase	PF08246: Cathepsin propeptide inhibitor domain (I29); PF00112: Papain family cysteine protease; PF00396: Granulin	IPR000118: Granulin; IPR000169: Cysteine peptidase, cysteine active site; IPR000668: Peptidase C1A, papain C-terminal; IPR013201: Cathepsin propeptide inhibitor domain (I29); IPR025660: Cysteine peptidase, histidine active site; IPR025661: Cysteine peptidase, asparagine active site	GO:0006508 BP: proteolysis;GO:0008234 MF: cysteine-type peptidase activity	G	PF08246; PF00112; PF00396	IPR000118; IPR000169; IPR000668; IPR013201; IPR025660; IPR025661	GO:0006508; GO:0008234
control		TraesCS2A01G546400	1	***	tr|Q10A27|Q10A27_ORYSJ	Cytochrome P450 family protein, expressed	PF00067: Cytochrome P450	IPR001128: Cytochrome P450; IPR002401: Cytochrome P450, E-class, group I; IPR017972: Cytochrome P450, conserved site	GO:0005506 MF: iron ion binding;GO:0016705 MF: oxidoreductase activity, acting on paired donors, with incorporation or reduction of molecular oxygen;GO:0020037 MF: heme binding;GO:0055114 BP: oxidation-reduction process	G	PF00067	IPR001128; IPR002401; IPR017972	GO:0005506; GO:0016705; GO:0020037; GO:0055114
control		TraesCS2A01G546500	1	***	tr|Q10A28|Q10A28_ORYSJ	Cytochrome P450 family protein, expressed	PF00067: Cytochrome P450	IPR001128: Cytochrome P450	GO:0005506 MF: iron ion binding;GO:0016705 MF: oxidoreductase activity, acting on paired donors, with incorporation or reduction of molecular oxygen;GO:0020037 MF: heme binding;GO:0055114 BP: oxidation-reduction process	G	PF00067	IPR001128	GO:0005506; GO:0016705; GO:0020037; GO:0055114
control		TraesCS2A01G546600	1	***	tr|Q10A28|Q10A28_ORYSJ	Cytochrome P450 family protein, expressed	PF00067: Cytochrome P450	IPR001128: Cytochrome P450; IPR002401: Cytochrome P450, E-class, group I; IPR017972: Cytochrome P450, conserved site	GO:0005506 MF: iron ion binding;GO:0016705 MF: oxidoreductase activity, acting on paired donors, with incorporation or reduction of molecular oxygen;GO:0020037 MF: heme binding;GO:0055114 BP: oxidation-reduction process	G	PF00067	IPR001128; IPR002401; IPR017972	GO:0005506; GO:0016705; GO:0020037; GO:0055114
control		TraesCS2A01G546700	1	***	tr|A6N8F8|A6N8F8_ELAGV	Cysteine proteinase	PF08246: Cathepsin propeptide inhibitor domain (I29); PF00112: Papain family cysteine protease; PF00396: Granulin	IPR000118: Granulin; IPR000169: Cysteine peptidase, cysteine active site; IPR000668: Peptidase C1A, papain C-terminal; IPR013201: Cathepsin propeptide inhibitor domain (I29); IPR025660: Cysteine peptidase, histidine active site; IPR025661: Cysteine peptidase, asparagine active site	GO:0006508 BP: proteolysis;GO:0008234 MF: cysteine-type peptidase activity	G	PF08246; PF00112; PF00396	IPR000118; IPR000169; IPR000668; IPR013201; IPR025660; IPR025661	GO:0006508; GO:0008234
control		TraesCS2A01G546800	NA	NA	NA	NA	NA	NA	NA	NA	NA	NA	NA
control		TraesCS2A01G546900	1	***	tr|D2D1G4|D2D1G4_LACSA	Phytol kinase	NA	NA	NA	G	NA	NA	NA
control		TraesCS2A01G546900	NA	NA	NA	NA	NA	NA	NA	NA	NA	NA	NA
control		TraesCS2A01G547000	1	***	tr|A0A061FJD6|A0A061FJD6_THECC	Exostosin family protein	PF03016: Exostosin family	IPR004263: Exostosin-like	NA	G	PF03016	IPR004263	NA
control		TraesCS2A01G547100	NA	NA	NA	NA	NA	NA	NA	NA	NA	NA	NA
control		TraesCS2A01G547200	1	***	tr|U3TRW0|U3TRW0_TRITI	ATP synthase subunit alpha	PF02874: ATP synthase alpha/beta family, beta-barrel domain; PF00006: ATP synthase alpha/beta family, nucleotide-binding domain; PF00306: ATP synthase alpha/beta chain, C terminal domain	IPR000194: ATPase, F1/V1/A1 complex, alpha/beta subunit, nucleotide-binding domain; IPR000793: ATP synthase, alpha subunit, C-terminal; IPR004100: ATPase, F1/V1/A1 complex, alpha/beta subunit, N-terminal domain; IPR005294: ATP synthase, F1 complex, alpha subunit; IPR023366: ATP synthase subunit alpha-like domain; IPR027417: P-loop containing nucleoside triphosphate hydrolase	GO:0005524 MF: ATP binding;GO:0015986 BP: ATP synthesis coupled proton transport;GO:0015992 BP: proton transport;GO:0045261 CC: proton-transporting ATP synthase complex, catalytic core F(1);GO:0046034 BP: ATP metabolic process;GO:0046933 MF: proton-transporting ATP synthase activity, rotational mechanism	G	PF02874; PF00006; PF00306	IPR000194; IPR000793; IPR004100; IPR005294; IPR023366; IPR027417	GO:0005524; GO:0015986; GO:0015992; GO:0045261; GO:0046034; GO:0046933
control		TraesCS2A01G547300	1	-**	tr|A0A061DW10|A0A061DW10_THECC	Polyadenylate-binding protein 1-B-binding protein	NA	NA	NA	G	NA	NA	NA
control		TraesCS2A01G547400	1	--*	AT1G55660.2	FBD, F-box and Leucine Rich Repeat domains containing protein	NA	NA	NA	TE?	NA	NA	NA
control		TraesCS2A01G547500	NA	NA	NA	NA	NA	NA	NA	NA	NA	NA	NA
control		TraesCS2A01G547500	1	***	tr|A0A1D5UG01|A0A1D5UG01_WHEAT	Serine/threonine-protein kinase	PF01453: D-mannose binding lectin; PF00954: S-locus glycoprotein domain; PF08276: PAN-like domain; PF07714: Protein tyrosine kinase	IPR000719: Protein kinase domain; IPR000742: EGF-like domain; IPR000858: S-locus glycoprotein domain; IPR001245: Serine-threonine/tyrosine-protein kinase, catalytic domain; IPR001480: Bulb-type lectin domain; IPR003609: PAN/Apple domain; IPR008271: Serine/threonine-protein kinase, active site; IPR011009: Protein kinase-like domain	GO:0004672 MF: protein kinase activity;GO:0005515 MF: protein binding;GO:0005524 MF: ATP binding;GO:0006468 BP: protein phosphorylation;GO:0048544 BP: recognition of pollen	G	PF01453; PF00954; PF08276; PF07714	IPR000719; IPR000742; IPR000858; IPR001245; IPR001480; IPR003609; IPR008271; IPR011009	GO:0004672; GO:0005515; GO:0005524; GO:0006468; GO:0048544
control		TraesCS2A01G547600	1	***	tr|B9S1Z5|B9S1Z5_RICCO	Cytochrome P450, putative	PF00067: Cytochrome P450	IPR001128: Cytochrome P450; IPR002401: Cytochrome P450, E-class, group I; IPR017972: Cytochrome P450, conserved site	GO:0005506 MF: iron ion binding;GO:0016705 MF: oxidoreductase activity, acting on paired donors, with incorporation or reduction of molecular oxygen;GO:0020037 MF: heme binding;GO:0055114 BP: oxidation-reduction process	G	PF00067	IPR001128; IPR002401; IPR017972	GO:0005506; GO:0016705; GO:0020037; GO:0055114
control		TraesCS2A01G547700	NA	NA	NA	NA	NA	NA	NA	NA	NA	NA	NA
control		TraesCS2A01G547700	NA	NA	NA	NA	NA	NA	NA	NA	NA	NA	NA
control		TraesCS2A01G547700	1	***	tr|B9T1E8|B9T1E8_RICCO	Peptidyl-tRNA hydrolase, putative	PF01195: Peptidyl-tRNA hydrolase	IPR001328: Peptidyl-tRNA hydrolase; IPR018171: Peptidyl-tRNA hydrolase, conserved site	GO:0004045 MF: aminoacyl-tRNA hydrolase activity	G	PF01195	IPR001328; IPR018171	GO:0004045
control		TraesCS2A01G547800	1	***	tr|A0A1D5T972|A0A1D5T972_WHEAT	Auxin response factor	PF02362: B3 DNA binding domain; PF06507: Auxin response factor; PF02309: AUX/IAA family	IPR000270: PB1 domain; IPR003340: B3 DNA binding domain; IPR010525: Auxin response factor; IPR015300: DNA-binding pseudobarrel domain; IPR033389: AUX/IAA domain	GO:0003677 MF: DNA binding;GO:0005515 MF: protein binding;GO:0005634 CC: nucleus;GO:0006355 BP: regulation of transcription, DNA-templated;GO:0009725 BP: response to hormone	G	PF02362; PF06507; PF02309	IPR000270; IPR003340; IPR010525; IPR015300; IPR033389	GO:0003677; GO:0005515; GO:0005634; GO:0006355; GO:0009725
control		TraesCS2A01G547900	1	***	tr|M7Z362|M7Z362_TRIUA	Zinc finger CCCH domain-containing protein 32	PF15663: Zinc-finger containing family; PF00642: Zinc finger C-x8-C-x5-C-x3-H type (and similar)	IPR000571: Zinc finger, CCCH-type	GO:0046872 MF: metal ion binding	TE?	PF15663; PF00642	IPR000571	GO:0046872
control		TraesCS2A01G548000	1	--*	sp|Q9UXW5|PURQ_PYRAB	Phosphoribosylformylglycinamidine synthase subunit PurQ	PF01965: DJ-1/PfpI family	IPR002818: DJ-1/PfpI; IPR006286: Peptidase C56, PfpI; IPR029062: Class I glutamine amidotransferase-like	NA	G	PF01965	IPR002818; IPR006286; IPR029062	NA
control		TraesCS2A01G548000	NA	NA	NA	NA	NA	NA	NA	NA	NA	NA	NA
control		TraesCS2A01G548100	1	***	tr|B9H3J5|B9H3J5_POPTR	Amine oxidase family protein	PF01593: Flavin containing amine oxidoreductase	IPR001613: Flavin amine oxidase; IPR002937: Amine oxidase; IPR023753: FAD/NAD(P)-binding domain	GO:0016491 MF: oxidoreductase activity;GO:0055114 BP: oxidation-reduction process	G	PF01593	IPR001613; IPR002937; IPR023753	GO:0016491; GO:0055114
control		TraesCS2A01G548200	1	***	tr|B9H3J5|B9H3J5_POPTR	Amine oxidase family protein	PF01593: Flavin containing amine oxidoreductase	IPR001613: Flavin amine oxidase; IPR002937: Amine oxidase; IPR023753: FAD/NAD(P)-binding domain	GO:0016491 MF: oxidoreductase activity;GO:0055114 BP: oxidation-reduction process	G	PF01593	IPR001613; IPR002937; IPR023753	GO:0016491; GO:0055114
control		TraesCS2A01G548300	1	***	tr|B6THB3|B6THB3_MAIZE	Adenylate kinase	PF00406: Adenylate kinase	IPR000850: Adenylate kinase/UMP-CMP kinase; IPR006259: Adenylate kinase subfamily; IPR027417: P-loop containing nucleoside triphosphate hydrolase; IPR033690: Adenylate kinase, conserved site	GO:0004017 MF: adenylate kinase activity;GO:0005524 MF: ATP binding;GO:0006139 BP: nucleobase-containing compound metabolic process;GO:0016776 MF: phosphotransferase activity, phosphate group as acceptor;GO:0019205 MF: nucleobase-containing compound kinase activity	G	PF00406	IPR000850; IPR006259; IPR027417; IPR033690	GO:0004017; GO:0005524; GO:0006139; GO:0016776; GO:0019205
control		TraesCS2A01G548400	1	*-*	tr|A0A072VPP8|A0A072VPP8_MEDTR	DUF594 family protein	PF04578: Protein of unknown function, DUF594	IPR007658: Protein of unknown function DUF594	NA	G	PF04578	IPR007658	NA
control		TraesCS2A01G548500	1	***	tr|D1MDW3|D1MDW3_HORVS	Alpha-glucosidase	PF16863: N-terminal barrel of NtMGAM and CtMGAM, maltase-glucoamylase; PF13802: Galactose mutarotase-like; PF01055: Glycosyl hydrolases family 31	IPR000322: Glycoside hydrolase family 31; IPR011013: Galactose mutarotase-like domain; IPR017853: Glycoside hydrolase superfamily; IPR025887: Glycoside hydrolase family 31, N-terminal domain; IPR030459: Glycosyl hydrolases family 31, conserved site; IPR031727: Galactose mutarotase, N-terminal barrel	GO:0003824 MF: catalytic activity;GO:0004553 MF: hydrolase activity, hydrolyzing O-glycosyl compounds;GO:0005975 BP: carbohydrate metabolic process;GO:0030246 MF: carbohydrate binding	G	PF16863; PF13802; PF01055	IPR000322; IPR011013; IPR017853; IPR025887; IPR030459; IPR031727	GO:0003824; GO:0004553; GO:0005975; GO:0030246
control		TraesCS2A01G548600	1	***	tr|D1MDW3|D1MDW3_HORVS	Alpha-glucosidase	PF16863: N-terminal barrel of NtMGAM and CtMGAM, maltase-glucoamylase; PF13802: Galactose mutarotase-like; PF01055: Glycosyl hydrolases family 31	IPR000322: Glycoside hydrolase family 31; IPR011013: Galactose mutarotase-like domain; IPR017853: Glycoside hydrolase superfamily; IPR025887: Glycoside hydrolase family 31, N-terminal domain; IPR030459: Glycosyl hydrolases family 31, conserved site; IPR031727: Galactose mutarotase, N-terminal barrel	GO:0003824 MF: catalytic activity;GO:0004553 MF: hydrolase activity, hydrolyzing O-glycosyl compounds;GO:0005975 BP: carbohydrate metabolic process;GO:0030246 MF: carbohydrate binding	G	PF16863; PF13802; PF01055	IPR000322; IPR011013; IPR017853; IPR025887; IPR030459; IPR031727	GO:0003824; GO:0004553; GO:0005975; GO:0030246
control		TraesCS2A01G548700	1	***	tr|D1MDW3|D1MDW3_HORVS	Alpha-glucosidase	PF13802: Galactose mutarotase-like; PF01055: Glycosyl hydrolases family 31	IPR000322: Glycoside hydrolase family 31; IPR011013: Galactose mutarotase-like domain; IPR017853: Glycoside hydrolase superfamily; IPR025887: Glycoside hydrolase family 31, N-terminal domain; IPR030458: Glycosyl hydrolases family 31, active site; IPR030459: Glycosyl hydrolases family 31, conserved site	GO:0003824 MF: catalytic activity;GO:0004553 MF: hydrolase activity, hydrolyzing O-glycosyl compounds;GO:0005975 BP: carbohydrate metabolic process;GO:0030246 MF: carbohydrate binding	G	PF13802; PF01055	IPR000322; IPR011013; IPR017853; IPR025887; IPR030458; IPR030459	GO:0003824; GO:0004553; GO:0005975; GO:0030246
control		TraesCS2A01G548800	NA	NA	NA	NA	NA	NA	NA	NA	NA	NA	NA
control		TraesCS2A01G548900	1	***	tr|D1MDW3|D1MDW3_HORVS	Alpha-glucosidase	PF16863: N-terminal barrel of NtMGAM and CtMGAM, maltase-glucoamylase; PF13802: Galactose mutarotase-like; PF01055: Glycosyl hydrolases family 31	IPR000322: Glycoside hydrolase family 31; IPR011013: Galactose mutarotase-like domain; IPR017853: Glycoside hydrolase superfamily; IPR025887: Glycoside hydrolase family 31, N-terminal domain; IPR030458: Glycosyl hydrolases family 31, active site; IPR030459: Glycosyl hydrolases family 31, conserved site; IPR031727: Galactose mutarotase, N-terminal barrel	GO:0003824 MF: catalytic activity;GO:0004553 MF: hydrolase activity, hydrolyzing O-glycosyl compounds;GO:0005975 BP: carbohydrate metabolic process;GO:0030246 MF: carbohydrate binding	G	PF16863; PF13802; PF01055	IPR000322; IPR011013; IPR017853; IPR025887; IPR030458; IPR030459; IPR031727	GO:0003824; GO:0004553; GO:0005975; GO:0030246
control		TraesCS2A01G549000	1	***	tr|B9T1E8|B9T1E8_RICCO	Peptidyl-tRNA hydrolase, putative	PF01195: Peptidyl-tRNA hydrolase	IPR001328: Peptidyl-tRNA hydrolase; IPR018171: Peptidyl-tRNA hydrolase, conserved site	GO:0004045 MF: aminoacyl-tRNA hydrolase activity	G	PF01195	IPR001328; IPR018171	GO:0004045
control		TraesCS2A01G549100	1	*-*	tr|Q2R8Y1|Q2R8Y1_ORYSJ	NBS-LRR disease resistance protein, putative	NA	NA	NA	G	NA	NA	NA
control		TraesCS2A01G549200	1	***	tr|A0A1D5TEA9|A0A1D5TEA9_WHEAT	UBX domain-containing protein	PF00789: UBX domain	IPR001012: UBX domain; IPR003903: Ubiquitin interacting motif; IPR006577: UAS; IPR012336: Thioredoxin-like fold; IPR029071: Ubiquitin-related domain	GO:0005515 MF: protein binding	G	PF00789	IPR001012; IPR003903; IPR006577; IPR012336; IPR029071	GO:0005515
control		TraesCS2A01G549300	1	***	tr|B6ZKM0|B6ZKM0_9POAL	Sh4 homologue protein	PF13837: Myb/SANT-like DNA-binding domain	IPR017877: Myb-like domain	NA	G	PF13837	IPR017877	NA
control		TraesCS2A01G549400	1	*-*	AT5G45540.1	transmembrane protein, putative (DUF594)	PF13968: Domain of unknown function (DUF4220); PF04578: Protein of unknown function, DUF594	IPR007658: Protein of unknown function DUF594; IPR025315: Domain of unknown function DUF4220	NA	G	PF13968; PF04578	IPR007658; IPR025315	NA
control
control	3B_AX-111014946	TraesCS3B01G536000	1	--*	AT3G18720.1	F-box family protein	PF03478: Protein of unknown function (DUF295)	IPR005174: Domain unknown function DUF295	NA	TE?	PF03478	IPR005174	NA
control		TraesCS3B01G536100	1	***	tr|B6SUR9|B6SUR9_MAIZE	Glutathione S-transferase	PF13417: Glutathione S-transferase, N-terminal domain; PF00043: Glutathione S-transferase, C-terminal domain	IPR004045: Glutathione S-transferase, N-terminal; IPR004046: Glutathione S-transferase, C-terminal; IPR010987: Glutathione S-transferase, C-terminal-like; IPR012336: Thioredoxin-like fold	GO:0005515 MF: protein binding	G	PF13417; PF00043	IPR004045; IPR004046; IPR010987; IPR012336	GO:0005515
control		TraesCS3B01G536200	1	***	tr|Q93YA8|Q93YA8_SESRO	Calcium binding protein	PF13499: EF-hand domain pair	IPR002048: EF-hand domain; IPR011992: EF-hand domain pair; IPR018247: EF-Hand 1, calcium-binding site	GO:0005509 MF: calcium ion binding	G	PF13499	IPR002048; IPR011992; IPR018247	GO:0005509
control		TraesCS3B01G536300	1	--*	AT5G62760.6	P-loop containing nucleoside triphosphate hydrolases superfamily protein	NA	NA	NA	G	NA	NA	NA
control		TraesCS3B01G536400	1	***	tr|G7KEL5|G7KEL5_MEDTR	Phytochromobilin:ferredoxin oxidoreductase	PF05996: Ferredoxin-dependent bilin reductase	IPR009249: Ferredoxin-dependent bilin reductase	GO:0010024 BP: phytochromobilin biosynthetic process;GO:0016636 MF: oxidoreductase activity, acting on the CH-CH group of donors, iron-sulfur protein as acceptor;GO:0050897 MF: cobalt ion binding;GO:0055114 BP: oxidation-reduction process	G	PF05996	IPR009249	GO:0010024; GO:0016636; GO:0050897; GO:0055114
control		TraesCS3B01G536500	1	***	tr|N1QUE5|N1QUE5_AEGTA	7-dehydrocholesterol reductase	PF01222: Ergosterol biosynthesis ERG4/ERG24 family	IPR001171: Ergosterol biosynthesis ERG4/ERG24; IPR018083: Sterol reductase, conserved site	GO:0016020 CC: membrane;GO:0016628 MF: oxidoreductase activity, acting on the CH-CH group of donors, NAD or NADP as acceptor;GO:0055114 BP: oxidation-reduction process	G	PF01222	IPR001171; IPR018083	GO:0016020; GO:0016628; GO:0055114
control		TraesCS3B01G536600	1	*-*	tr|A9PIE9|A9PIE9_POPTR	Calmodulin-like family protein	PF13499: EF-hand domain pair	IPR002048: EF-hand domain; IPR011992: EF-hand domain pair; IPR018247: EF-Hand 1, calcium-binding site	GO:0005509 MF: calcium ion binding	G	PF13499	IPR002048; IPR011992; IPR018247	GO:0005509
control		TraesCS3B01G536700	1	***	tr|D7KGI0|D7KGI0_ARALL	Single-stranded DNA binding protein	PF00436: Single-strand binding protein family	IPR000424: Primosome PriB/single-strand DNA-binding; IPR012340: Nucleic acid-binding, OB-fold	GO:0003697 MF: single-stranded DNA binding	G	PF00436	IPR000424; IPR012340	GO:0003697
control		TraesCS3B01G536800	1	***	tr|B6SVB5|B6SVB5_MAIZE	Protein kinase	PF00139: Legume lectin domain; PF00069: Protein kinase domain	IPR000719: Protein kinase domain; IPR001220: Legume lectin domain; IPR008271: Serine/threonine-protein kinase, active site; IPR011009: Protein kinase-like domain; IPR013320: Concanavalin A-like lectin/glucanase domain; IPR017441: Protein kinase, ATP binding site; IPR019825: Legume lectin, beta chain, Mn/Ca-binding site	GO:0004672 MF: protein kinase activity;GO:0005524 MF: ATP binding;GO:0006468 BP: protein phosphorylation;GO:0030246 MF: carbohydrate binding	G	PF00139; PF00069	IPR000719; IPR001220; IPR008271; IPR011009; IPR013320; IPR017441; IPR019825	GO:0004672; GO:0005524; GO:0006468; GO:0030246
control		TraesCS3B01G536800	NA	NA	NA	NA	NA	NA	NA	NA	NA	NA	NA
control		TraesCS3B01G536900	1	***	tr|B6SVB5|B6SVB5_MAIZE	Protein kinase	PF00139: Legume lectin domain; PF00069: Protein kinase domain	IPR000719: Protein kinase domain; IPR001220: Legume lectin domain; IPR008271: Serine/threonine-protein kinase, active site; IPR011009: Protein kinase-like domain; IPR013320: Concanavalin A-like lectin/glucanase domain; IPR017441: Protein kinase, ATP binding site; IPR019825: Legume lectin, beta chain, Mn/Ca-binding site	GO:0004672 MF: protein kinase activity;GO:0005524 MF: ATP binding;GO:0006468 BP: protein phosphorylation;GO:0030246 MF: carbohydrate binding	G	PF00139; PF00069	IPR000719; IPR001220; IPR008271; IPR011009; IPR013320; IPR017441; IPR019825	GO:0004672; GO:0005524; GO:0006468; GO:0030246
control		TraesCS3B01G537000	1	***	tr|B6SVB5|B6SVB5_MAIZE	Protein kinase	PF00139: Legume lectin domain; PF00069: Protein kinase domain	IPR000719: Protein kinase domain; IPR001220: Legume lectin domain; IPR008271: Serine/threonine-protein kinase, active site; IPR011009: Protein kinase-like domain; IPR013320: Concanavalin A-like lectin/glucanase domain	GO:0004672 MF: protein kinase activity;GO:0005524 MF: ATP binding;GO:0006468 BP: protein phosphorylation;GO:0030246 MF: carbohydrate binding	G	PF00139; PF00069	IPR000719; IPR001220; IPR008271; IPR011009; IPR013320	GO:0004672; GO:0005524; GO:0006468; GO:0030246
control		TraesCS3B01G537100	1	***	tr|B6SVB5|B6SVB5_MAIZE	Protein kinase	PF00139: Legume lectin domain; PF00069: Protein kinase domain	IPR000719: Protein kinase domain; IPR001220: Legume lectin domain; IPR008271: Serine/threonine-protein kinase, active site; IPR011009: Protein kinase-like domain; IPR013320: Concanavalin A-like lectin/glucanase domain; IPR017441: Protein kinase, ATP binding site; IPR019825: Legume lectin, beta chain, Mn/Ca-binding site	GO:0004672 MF: protein kinase activity;GO:0005524 MF: ATP binding;GO:0006468 BP: protein phosphorylation;GO:0030246 MF: carbohydrate binding	G	PF00139; PF00069	IPR000719; IPR001220; IPR008271; IPR011009; IPR013320; IPR017441; IPR019825	GO:0004672; GO:0005524; GO:0006468; GO:0030246
control		TraesCS3B01G537200	NA	NA	NA	NA	NA	NA	NA	NA	NA	NA	NA
control		TraesCS3B01G537300	NA	NA	NA	NA	NA	NA	NA	NA	NA	NA	NA
control
control	3B_wsnp_Ra_c10710	TraesCS3B01G535100	1	***	tr|B6SV05|B6SV05_MAIZE	GRAS family transcription factor containing protein	PF03514: GRAS domain family	IPR005202: Transcription factor GRAS	NA	G	PF03514	IPR005202	NA
control		TraesCS3B01G535200	NA	NA	NA	NA	NA	NA	NA	NA	NA	NA	NA
control		TraesCS3B01G535300	1	***	tr|B6UD80|B6UD80_MAIZE	Glutathione S-transferase	PF02798: Glutathione S-transferase, N-terminal domain; PF00043: Glutathione S-transferase, C-terminal domain	IPR004045: Glutathione S-transferase, N-terminal; IPR004046: Glutathione S-transferase, C-terminal; IPR010987: Glutathione S-transferase, C-terminal-like; IPR012336: Thioredoxin-like fold	GO:0005515 MF: protein binding	G	PF02798; PF00043	IPR004045; IPR004046; IPR010987; IPR012336	GO:0005515
control		TraesCS3B01G535400	1	***	tr|G8JBE2|G8JBE2_9ORYZ	Peroxiredoxin	PF00578: AhpC/TSA family	IPR000866: Alkyl hydroperoxide reductase subunit C/ Thiol specific antioxidant; IPR012336: Thioredoxin-like fold; IPR013766: Thioredoxin domain	GO:0016209 MF: antioxidant activity;GO:0016491 MF: oxidoreductase activity;GO:0045454 BP: cell redox homeostasis;GO:0055114 BP: oxidation-reduction process	G	PF00578	IPR000866; IPR012336; IPR013766	GO:0016209; GO:0016491; GO:0045454; GO:0055114
control		TraesCS3B01G535500	1	*-*	tr|A0A1J3K210|A0A1J3K210_NOCCA	Protein ENHANCED DISEASE RESISTANCE 2	PF07059: Protein of unknown function (DUF1336)	IPR009769: Protein ENHANCED DISEASE RESISTANCE 2, C-terminal	NA	G	PF07059	IPR009769	NA
control		TraesCS3B01G535600	1	-**	tr|G7IZI6|G7IZI6_MEDTR	F-box SKIP23-like protein	NA	NA	NA	TE?	NA	NA	NA
control		TraesCS3B01G535700	1	***	tr|B6UD80|B6UD80_MAIZE	Glutathione S-transferase	PF02798: Glutathione S-transferase, N-terminal domain; PF00043: Glutathione S-transferase, C-terminal domain	IPR004045: Glutathione S-transferase, N-terminal; IPR004046: Glutathione S-transferase, C-terminal; IPR010987: Glutathione S-transferase, C-terminal-like; IPR012336: Thioredoxin-like fold	GO:0005515 MF: protein binding	G	PF02798; PF00043	IPR004045; IPR004046; IPR010987; IPR012336	GO:0005515
control		TraesCS3B01G535800	1	***	tr|Q14F61|Q14F61_WHEAT	Expansin protein	PF03330: Lytic transglycolase; PF01357: Pollen allergen	IPR005795: Major pollen allergen Lol pI; IPR007112: Expansin/pollen allergen, DPBB domain; IPR007117: Expansin, cellulose-binding-like domain; IPR007118: Expansin/Lol pI; IPR009009: RlpA-like protein, double-psi beta-barrel domain	GO:0005576 CC: extracellular region;GO:0019953 BP: sexual reproduction	G	PF03330; PF01357	IPR005795; IPR007112; IPR007117; IPR007118; IPR009009	GO:0005576; GO:0019953
control		TraesCS3B01G535900	1	***	tr|A0A1D1ZFI7|A0A1D1ZFI7_9ARAE	Alpha-1,3-mannosyl-glycoprotein 2-beta-N-acetylglucosaminyltransferase	PF03071: GNT-I family	IPR004139: Glycosyl transferase, family 13; IPR029044: Nucleotide-diphospho-sugar transferases	GO:0006486 BP: protein glycosylation;GO:0008375 MF: acetylglucosaminyltransferase activity	G	PF03071	IPR004139; IPR029044	GO:0006486; GO:0008375
control
control
control	4A_AX-158598616	TraesCS4A01G483800	1	***	tr|Q8LKP3|Q8LKP3_HORVV	Receptor-like kinase	PF00069: Protein kinase domain	IPR000719: Protein kinase domain; IPR011009: Protein kinase-like domain	GO:0004672 MF: protein kinase activity;GO:0005524 MF: ATP binding;GO:0006468 BP: protein phosphorylation	G	PF00069	IPR000719; IPR011009	GO:0004672; GO:0005524; GO:0006468
control		TraesCS4A01G483900	1	***	tr|Q8LKP3|Q8LKP3_HORVV	Receptor-like kinase	PF00069: Protein kinase domain	IPR000719: Protein kinase domain; IPR011009: Protein kinase-like domain	GO:0004672 MF: protein kinase activity;GO:0005524 MF: ATP binding;GO:0006468 BP: protein phosphorylation	G	PF00069	IPR000719; IPR011009	GO:0004672; GO:0005524; GO:0006468
control		TraesCS4A01G484000	1	*-*	sp|P93194|RPK1_IPONI	Receptor-like protein kinase	PF00069: Protein kinase domain; PF01419: Jacalin-like lectin domain	IPR000719: Protein kinase domain; IPR001229: Jacalin-like lectin domain; IPR008271: Serine/threonine-protein kinase, active site; IPR011009: Protein kinase-like domain; IPR017441: Protein kinase, ATP binding site	GO:0004672 MF: protein kinase activity;GO:0005524 MF: ATP binding;GO:0006468 BP: protein phosphorylation	G	PF00069; PF01419	IPR000719; IPR001229; IPR008271; IPR011009; IPR017441	GO:0004672; GO:0005524; GO:0006468
control		TraesCS4A01G484000	NA	NA	NA	NA	NA	NA	NA	NA	NA	NA	NA
control		TraesCS4A01G484100	1	--*	AT5G07610.1	F-box family protein	NA	IPR001810: F-box domain	GO:0005515 MF: protein binding	TE?	NA	IPR001810	GO:0005515
control		TraesCS4A01G484200	1	***	tr|A0A1D5WXZ0|A0A1D5WXZ0_WHEAT	Protein yippee-like	PF03226: Yippee zinc-binding/DNA-binding /Mis18, centromere assembly	IPR004910: Yippee/Mis18/Cereblon; IPR034751: Yippee domain	NA	G	PF03226	IPR004910; IPR034751	NA
control		TraesCS4A01G484300	NA	NA	NA	NA	NA	NA	NA	NA	NA	NA	NA
control		TraesCS4A01G484300	1	***	tr|B9N0I2|B9N0I2_POPTR	ATP-dependent RNA helicase family protein	PF00270: DEAD/DEAH box helicase; PF00271: Helicase conserved C-terminal domain; PF13234: rRNA-processing arch domain; PF08148: DSHCT (NUC185) domain	IPR001650: Helicase, C-terminal; IPR011545: DEAD/DEAH box helicase domain; IPR012961: ATP-dependent RNA helicase Ski2, C-terminal; IPR014001: Helicase superfamily 1/2, ATP-binding domain; IPR016438: ATP-dependent RNA helicase Ski2; IPR025696: rRNA-processing arch domain; IPR027417: P-loop containing nucleoside triphosphate hydrolase	GO:0003676 MF: nucleic acid binding;GO:0003723 MF: RNA binding;GO:0003724 MF: RNA helicase activity;GO:0005524 MF: ATP binding;GO:0006401 BP: RNA catabolic process	TE?	PF00270; PF00271; PF13234; PF08148	IPR001650; IPR011545; IPR012961; IPR014001; IPR016438; IPR025696; IPR027417	GO:0003676; GO:0003723; GO:0003724; GO:0005524; GO:0006401
control		TraesCS4A01G484400	1	*-*	tr|R7WF96|R7WF96_AEGTA	Superkiller viralicidic activity 2-like protein 2	PF13968: Domain of unknown function (DUF4220); PF04578: Protein of unknown function, DUF594	IPR007658: Protein of unknown function DUF594; IPR025315: Domain of unknown function DUF4220	NA	G	PF13968; PF04578	IPR007658; IPR025315	NA
control		TraesCS4A01G484500	1	*-*	AT5G45540.1	transmembrane protein, putative (DUF594)	PF13968: Domain of unknown function (DUF4220); PF04578: Protein of unknown function, DUF594	IPR007658: Protein of unknown function DUF594; IPR025315: Domain of unknown function DUF4220	NA	G	PF13968; PF04578	IPR007658; IPR025315	NA
control		TraesCS4A01G484600	1	***	tr|A0A1J3J4J0|A0A1J3J4J0_NOCCA	Protein TolB	PF07676: WD40-like Beta Propeller Repeat	IPR011659: WD40-like Beta Propeller	NA	G	PF07676	IPR011659	NA
control		TraesCS4A01G484700	1	*-*	AT1G19110.1	inter-alpha-trypsin inhibitor heavy chain-like protein	PF00092: von Willebrand factor type A domain; PF14624: VWA / Hh protein intein-like	IPR002035: von Willebrand factor, type A; IPR032838: VWA-Hint protein, Vwaint domain	NA	G	PF00092; PF14624	IPR002035; IPR032838	NA
control		TraesCS4A01G484800	1	***	tr|D8L2T0|D8L2T0_CUCME	Acid invertase 1	PF11837: Domain of unknown function (DUF3357); PF00251: Glycosyl hydrolases family 32 N-terminal domain; PF08244: Glycosyl hydrolases family 32 C terminal	IPR001362: Glycoside hydrolase, family 32; IPR013148: Glycosyl hydrolase family 32, N-terminal; IPR013189: Glycosyl hydrolase family 32, C-terminal; IPR013320: Concanavalin A-like lectin/glucanase domain; IPR018053: Glycoside hydrolase, family 32, active site; IPR021792: Beta-fructofuranosidase; IPR023296: Glycosyl hydrolase, five-bladed beta-propellor domain	GO:0004553 MF: hydrolase activity, hydrolyzing O-glycosyl compounds;GO:0004564 MF: beta-fructofuranosidase activity;GO:0004575 MF: sucrose alpha-glucosidase activity;GO:0005975 BP: carbohydrate metabolic process	G	PF11837; PF00251; PF08244	IPR001362; IPR013148; IPR013189; IPR013320; IPR018053; IPR021792; IPR023296	GO:0004553; GO:0004564; GO:0004575; GO:0005975
control		TraesCS4A01G484900	1	--*	sp|A0M8T5|CTTB2_FELCA	Cortactin-binding protein 2	NA	NA	NA	G	NA	NA	NA
control		TraesCS4A01G485000	1	***	tr|D8L2T0|D8L2T0_CUCME	Acid invertase 1	PF00251: Glycosyl hydrolases family 32 N-terminal domain; PF08244: Glycosyl hydrolases family 32 C terminal	IPR001362: Glycoside hydrolase, family 32; IPR013148: Glycosyl hydrolase family 32, N-terminal; IPR013189: Glycosyl hydrolase family 32, C-terminal; IPR013320: Concanavalin A-like lectin/glucanase domain; IPR023296: Glycosyl hydrolase, five-bladed beta-propellor domain	GO:0004553 MF: hydrolase activity, hydrolyzing O-glycosyl compounds;GO:0005975 BP: carbohydrate metabolic process	G	PF00251; PF08244	IPR001362; IPR013148; IPR013189; IPR013320; IPR023296	GO:0004553; GO:0005975
control		TraesCS4A01G485000	NA	NA	NA	NA	NA	NA	NA	NA	NA	NA	NA
control		TraesCS4A01G485100	1	***	tr|Q2QLJ2|Q2QLJ2_ORYSJ	Cytochrome P450 family protein, expressed	PF00067: Cytochrome P450	IPR001128: Cytochrome P450; IPR002401: Cytochrome P450, E-class, group I	GO:0005506 MF: iron ion binding;GO:0016705 MF: oxidoreductase activity, acting on paired donors, with incorporation or reduction of molecular oxygen;GO:0020037 MF: heme binding;GO:0055114 BP: oxidation-reduction process	G	PF00067	IPR001128; IPR002401	GO:0005506; GO:0016705; GO:0020037; GO:0055114
control		TraesCS4A01G485200	1	--*	AT3G24360.6	ATP-dependent caseinolytic (Clp) protease/crotonase family protein	NA	NA	NA	G	NA	NA	NA
control		TraesCS4A01G485300	1	***	tr|A0A1I9LNN0|A0A1I9LNN0_ARATH	Transducin/WD40 repeat-like superfamily protein	NA	IPR001680: WD40 repeat; IPR011990: Tetratricopeptide-like helical domain; IPR015943: WD40/YVTN repeat-like-containing domain; IPR017986: WD40-repeat-containing domain	GO:0005515 MF: protein binding	G	NA	IPR001680; IPR011990; IPR015943; IPR017986	GO:0005515
control		TraesCS4A01G485400	NA	NA	NA	NA	NA	NA	NA	NA	NA	NA	NA
control		TraesCS4A01G485400	1	***	tr|D8L2T0|D8L2T0_CUCME	Acid invertase 1	PF00251: Glycosyl hydrolases family 32 N-terminal domain; PF08244: Glycosyl hydrolases family 32 C terminal	IPR001362: Glycoside hydrolase, family 32; IPR013148: Glycosyl hydrolase family 32, N-terminal; IPR013189: Glycosyl hydrolase family 32, C-terminal; IPR013320: Concanavalin A-like lectin/glucanase domain; IPR023296: Glycosyl hydrolase, five-bladed beta-propellor domain	GO:0004553 MF: hydrolase activity, hydrolyzing O-glycosyl compounds;GO:0005975 BP: carbohydrate metabolic process	G	PF00251; PF08244	IPR001362; IPR013148; IPR013189; IPR013320; IPR023296	GO:0004553; GO:0005975
control		TraesCS4A01G485500	1	***	tr|M7YP58|M7YP58_TRIUA	Beta-fructofuranosidase 1	PF00251: Glycosyl hydrolases family 32 N-terminal domain; PF08244: Glycosyl hydrolases family 32 C terminal	IPR001362: Glycoside hydrolase, family 32; IPR013148: Glycosyl hydrolase family 32, N-terminal; IPR013189: Glycosyl hydrolase family 32, C-terminal; IPR013320: Concanavalin A-like lectin/glucanase domain; IPR023296: Glycosyl hydrolase, five-bladed beta-propellor domain	GO:0004553 MF: hydrolase activity, hydrolyzing O-glycosyl compounds;GO:0005975 BP: carbohydrate metabolic process	G	PF00251; PF08244	IPR001362; IPR013148; IPR013189; IPR013320; IPR023296	GO:0004553; GO:0005975
control		TraesCS4A01G485600	1	***	tr|M7YP58|M7YP58_TRIUA	Beta-fructofuranosidase 1	PF00251: Glycosyl hydrolases family 32 N-terminal domain; PF08244: Glycosyl hydrolases family 32 C terminal	IPR001362: Glycoside hydrolase, family 32; IPR013148: Glycosyl hydrolase family 32, N-terminal; IPR013189: Glycosyl hydrolase family 32, C-terminal; IPR013320: Concanavalin A-like lectin/glucanase domain; IPR018053: Glycoside hydrolase, family 32, active site; IPR023296: Glycosyl hydrolase, five-bladed beta-propellor domain	GO:0004553 MF: hydrolase activity, hydrolyzing O-glycosyl compounds;GO:0005975 BP: carbohydrate metabolic process	G	PF00251; PF08244	IPR001362; IPR013148; IPR013189; IPR013320; IPR018053; IPR023296	GO:0004553; GO:0005975
control		TraesCS4A01G485700	1	***	tr|M7YZL4|M7YZL4_TRIUA	Beta-fructofuranosidase 1	PF00251: Glycosyl hydrolases family 32 N-terminal domain; PF08244: Glycosyl hydrolases family 32 C terminal	IPR001362: Glycoside hydrolase, family 32; IPR013148: Glycosyl hydrolase family 32, N-terminal; IPR013189: Glycosyl hydrolase family 32, C-terminal; IPR013320: Concanavalin A-like lectin/glucanase domain; IPR018053: Glycoside hydrolase, family 32, active site; IPR023296: Glycosyl hydrolase, five-bladed beta-propellor domain	GO:0004553 MF: hydrolase activity, hydrolyzing O-glycosyl compounds;GO:0005975 BP: carbohydrate metabolic process	G	PF00251; PF08244	IPR001362; IPR013148; IPR013189; IPR013320; IPR018053; IPR023296	GO:0004553; GO:0005975
control		TraesCS4A01G485700	NA	NA	NA	NA	NA	NA	NA	NA	NA	NA	NA
control		TraesCS4A01G485800	1	***	tr|D8L2T0|D8L2T0_CUCME	Acid invertase 1	PF00251: Glycosyl hydrolases family 32 N-terminal domain; PF08244: Glycosyl hydrolases family 32 C terminal	IPR001362: Glycoside hydrolase, family 32; IPR013148: Glycosyl hydrolase family 32, N-terminal; IPR013189: Glycosyl hydrolase family 32, C-terminal; IPR013320: Concanavalin A-like lectin/glucanase domain; IPR018053: Glycoside hydrolase, family 32, active site; IPR023296: Glycosyl hydrolase, five-bladed beta-propellor domain	GO:0004553 MF: hydrolase activity, hydrolyzing O-glycosyl compounds;GO:0005975 BP: carbohydrate metabolic process	G	PF00251; PF08244	IPR001362; IPR013148; IPR013189; IPR013320; IPR018053; IPR023296	GO:0004553; GO:0005975
control		TraesCS4A01G485900	1	***	tr|M8CKY5|M8CKY5_AEGTA	Beta-fructofuranosidase 1	PF11837: Domain of unknown function (DUF3357); PF00251: Glycosyl hydrolases family 32 N-terminal domain; PF08244: Glycosyl hydrolases family 32 C terminal	IPR001362: Glycoside hydrolase, family 32; IPR013148: Glycosyl hydrolase family 32, N-terminal; IPR013189: Glycosyl hydrolase family 32, C-terminal; IPR013320: Concanavalin A-like lectin/glucanase domain; IPR018053: Glycoside hydrolase, family 32, active site; IPR021792: Beta-fructofuranosidase; IPR023296: Glycosyl hydrolase, five-bladed beta-propellor domain	GO:0004553 MF: hydrolase activity, hydrolyzing O-glycosyl compounds;GO:0004564 MF: beta-fructofuranosidase activity;GO:0004575 MF: sucrose alpha-glucosidase activity;GO:0005975 BP: carbohydrate metabolic process	G	PF11837; PF00251; PF08244	IPR001362; IPR013148; IPR013189; IPR013320; IPR018053; IPR021792; IPR023296	GO:0004553; GO:0004564; GO:0004575; GO:0005975
control		TraesCS4A01G486000	1	***	tr|M8CKY5|M8CKY5_AEGTA	Beta-fructofuranosidase 1	PF11837: Domain of unknown function (DUF3357); PF00251: Glycosyl hydrolases family 32 N-terminal domain; PF08244: Glycosyl hydrolases family 32 C terminal	IPR001362: Glycoside hydrolase, family 32; IPR013148: Glycosyl hydrolase family 32, N-terminal; IPR013189: Glycosyl hydrolase family 32, C-terminal; IPR013320: Concanavalin A-like lectin/glucanase domain; IPR021792: Beta-fructofuranosidase; IPR023296: Glycosyl hydrolase, five-bladed beta-propellor domain	GO:0004553 MF: hydrolase activity, hydrolyzing O-glycosyl compounds;GO:0004564 MF: beta-fructofuranosidase activity;GO:0004575 MF: sucrose alpha-glucosidase activity;GO:0005975 BP: carbohydrate metabolic process	G	PF11837; PF00251; PF08244	IPR001362; IPR013148; IPR013189; IPR013320; IPR021792; IPR023296	GO:0004553; GO:0004564; GO:0004575; GO:0005975
control		TraesCS4A01G486100	1	***	tr|M8BGI2|M8BGI2_AEGTA	Monocopper oxidase-like protein SKU5	PF07732: Multicopper oxidase; PF00394: Multicopper oxidase; PF07731: Multicopper oxidase	IPR001117: Multicopper oxidase, type 1; IPR008972: Cupredoxin; IPR011706: Multicopper oxidase, type 2; IPR011707: Multicopper oxidase, type 3	GO:0005507 MF: copper ion binding;GO:0016491 MF: oxidoreductase activity;GO:0055114 BP: oxidation-reduction process	G	PF07732; PF00394; PF07731	IPR001117; IPR008972; IPR011706; IPR011707	GO:0005507; GO:0016491; GO:0055114
control		TraesCS4A01G486200	1	***	tr|A0A061G781|A0A061G781_THECC	NAC domain protein,	PF02365: No apical meristem (NAM) protein	IPR003441: NAC domain	GO:0003677 MF: DNA binding;GO:0006355 BP: regulation of transcription, DNA-templated	G	PF02365	IPR003441	GO:0003677; GO:0006355
control		TraesCS4A01G486300	1	***	tr|A0A1E5V119|A0A1E5V119_9POAL	NADH dehydrogenase (Ubiquinone) complex I, assembly factor 6	PF00494: Squalene/phytoene synthase	IPR002060: Squalene/phytoene synthase; IPR008949: Isoprenoid synthase domain	GO:0009058 BP: biosynthetic process;GO:0016740 MF: transferase activity	G	PF00494	IPR002060; IPR008949	GO:0009058; GO:0016740
control		TraesCS4A01G486400	1	***	tr|A0A1D1YWT3|A0A1D1YWT3_9ARAE	3-methyl-2-oxobutanoate hydroxymethyltransferase	PF12576: Protein of unknown function (DUF3754)	IPR022227: Protein of unknown function DUF3754	NA	G	PF12576	IPR022227	NA
control		TraesCS4A01G486500	1	*-*	AT5G38350.1	Disease resistance protein (NBS-LRR class) family	PF00931: NB-ARC domain	IPR002182: NB-ARC; IPR011991: Winged helix-turn-helix DNA-binding domain; IPR027417: P-loop containing nucleoside triphosphate hydrolase; IPR032675: Leucine-rich repeat domain, L domain-like	GO:0043531 MF: ADP binding	G	PF00931	IPR002182; IPR011991; IPR027417; IPR032675	GO:0043531
control		TraesCS4A01G486600	1	--*	AT2G34930.1	disease resistance family protein / LRR family protein	PF00931: NB-ARC domain	IPR002182: NB-ARC; IPR011991: Winged helix-turn-helix DNA-binding domain; IPR027417: P-loop containing nucleoside triphosphate hydrolase; IPR032675: Leucine-rich repeat domain, L domain-like	GO:0043531 MF: ADP binding	G	PF00931	IPR002182; IPR011991; IPR027417; IPR032675	GO:0043531
control		TraesCS4A01G486700	1	*-*	AT1G27180.3	disease resistance protein (TIR-NBS-LRR class)	PF00931: NB-ARC domain; PF01344: Kelch motif	IPR002109: Glutaredoxin; IPR002182: NB-ARC; IPR006652: Kelch repeat type 1; IPR011991: Winged helix-turn-helix DNA-binding domain; IPR012336: Thioredoxin-like fold; IPR013087: Zinc finger C2H2-type; IPR015915: Kelch-type beta propeller; IPR027417: P-loop containing nucleoside triphosphate hydrolase; IPR032675: Leucine-rich repeat domain, L domain-like	GO:0003676 MF: nucleic acid binding;GO:0005515 MF: protein binding;GO:0009055 MF: electron carrier activity;GO:0015035 MF: protein disulfide oxidoreductase activity;GO:0043531 MF: ADP binding;GO:0045454 BP: cell redox homeostasis	G	PF00931; PF01344	IPR002109; IPR002182; IPR006652; IPR011991; IPR012336; IPR013087; IPR015915; IPR027417; IPR032675	GO:0003676; GO:0005515; GO:0009055; GO:0015035; GO:0043531; GO:0045454
control		TraesCS4A01G486800	1	***	tr|A0A061FQX7|A0A061FQX7_THECC	Leucine-rich repeat receptor-like protein kinase family protein, putative	PF08263: Leucine rich repeat N-terminal domain; PF00560: Leucine Rich Repeat; PF13855: Leucine rich repeat	IPR001611: Leucine-rich repeat; IPR003591: Leucine-rich repeat, typical subtype; IPR013210: Leucine-rich repeat-containing N-terminal, plant-type; IPR032675: Leucine-rich repeat domain, L domain-like	GO:0005515 MF: protein binding	G	PF08263; PF00560; PF13855	IPR001611; IPR003591; IPR013210; IPR032675	GO:0005515
control		TraesCS4A01G486900	1	***	tr|Q10L92|Q10L92_ORYSJ	Glutaredoxin family protein, expressed	NA	IPR012336: Thioredoxin-like fold	NA	G	NA	IPR012336	NA
control		TraesCS4A01G487000	1	*-*	AT5G38250.1	Protein kinase family protein	PF01453: D-mannose binding lectin; PF00069: Protein kinase domain	IPR000719: Protein kinase domain; IPR001480: Bulb-type lectin domain; IPR008271: Serine/threonine-protein kinase, active site; IPR011009: Protein kinase-like domain; IPR017441: Protein kinase, ATP binding site	GO:0004672 MF: protein kinase activity;GO:0005524 MF: ATP binding;GO:0006468 BP: protein phosphorylation	G	PF01453; PF00069	IPR000719; IPR001480; IPR008271; IPR011009; IPR017441	GO:0004672; GO:0005524; GO:0006468
control		TraesCS4A01G487100	1	--*	AT3G14470.2	NB-ARC domain-containing disease resistance protein	NA	NA	NA	G	NA	NA	NA
control		TraesCS4A01G487200	1	--*	AT5G17680.1	disease resistance protein (TIR-NBS-LRR class)	PF00931: NB-ARC domain	IPR002182: NB-ARC; IPR027417: P-loop containing nucleoside triphosphate hydrolase	GO:0043531 MF: ADP binding	G	PF00931	IPR002182; IPR027417	GO:0043531
control		TraesCS4A01G487300	1	***	tr|A0A1B0Z597|A0A1B0Z597_ORYSA	Disease resistance protein	PF00931: NB-ARC domain	IPR002182: NB-ARC; IPR011991: Winged helix-turn-helix DNA-binding domain; IPR027417: P-loop containing nucleoside triphosphate hydrolase; IPR032675: Leucine-rich repeat domain, L domain-like	GO:0043531 MF: ADP binding	G	PF00931	IPR002182; IPR011991; IPR027417; IPR032675	GO:0043531
control		TraesCS4A01G487400	1	***	tr|A0A1B0Z598|A0A1B0Z598_ORYSA	Disease resistance protein	PF00931: NB-ARC domain; PF13855: Leucine rich repeat	IPR001611: Leucine-rich repeat; IPR002182: NB-ARC; IPR003591: Leucine-rich repeat, typical subtype; IPR011991: Winged helix-turn-helix DNA-binding domain; IPR027417: P-loop containing nucleoside triphosphate hydrolase; IPR032675: Leucine-rich repeat domain, L domain-like	GO:0005515 MF: protein binding;GO:0043531 MF: ADP binding	G	PF00931; PF13855	IPR001611; IPR002182; IPR003591; IPR011991; IPR027417; IPR032675	GO:0005515; GO:0043531
control		TraesCS4A01G487500	1	***	tr|D5L9H5|D5L9H5_ORYSI	Disease resistance protein	PF00931: NB-ARC domain	IPR002182: NB-ARC; IPR011991: Winged helix-turn-helix DNA-binding domain; IPR027417: P-loop containing nucleoside triphosphate hydrolase	GO:0043531 MF: ADP binding	G	PF00931	IPR002182; IPR011991; IPR027417	GO:0043531
control		TraesCS4A01G487600	1	--*	AT5G40060.2	Disease resistance protein (NBS-LRR class) family	PF00931: NB-ARC domain	IPR002109: Glutaredoxin; IPR002182: NB-ARC; IPR012336: Thioredoxin-like fold; IPR027417: P-loop containing nucleoside triphosphate hydrolase	GO:0009055 MF: electron carrier activity;GO:0015035 MF: protein disulfide oxidoreductase activity;GO:0043531 MF: ADP binding;GO:0045454 BP: cell redox homeostasis	G	PF00931	IPR002109; IPR002182; IPR012336; IPR027417	GO:0009055; GO:0015035; GO:0043531; GO:0045454
control		TraesCS4A01G487700	1	*-*	tr|Q2QZI8|Q2QZI8_ORYSJ	NBS-LRR disease resistance protein, putative	NA	IPR032675: Leucine-rich repeat domain, L domain-like	NA	G	NA	IPR032675	NA
control		TraesCS4A01G487800	1	***	tr|A0A0K9Q3B8|A0A0K9Q3B8_ZOSMR	Kelch repeat-containing protein	PF01344: Kelch motif	IPR006652: Kelch repeat type 1; IPR015915: Kelch-type beta propeller	GO:0005515 MF: protein binding	G	PF01344	IPR006652; IPR015915	GO:0005515
control		TraesCS4A01G487900	1	*-*	AT2G33170.2	Leucine-rich repeat receptor-like protein kinase family protein	NA	IPR032675: Leucine-rich repeat domain, L domain-like	NA	G	NA	IPR032675	NA
control		TraesCS4A01G488000	1	***	tr|A0A061FG24|A0A061FG24_THECC	Receptor protein kinase, putative	PF08263: Leucine rich repeat N-terminal domain; PF00560: Leucine Rich Repeat; PF13855: Leucine rich repeat; PF00069: Protein kinase domain	IPR000719: Protein kinase domain; IPR001611: Leucine-rich repeat; IPR003591: Leucine-rich repeat, typical subtype; IPR008271: Serine/threonine-protein kinase, active site; IPR011009: Protein kinase-like domain; IPR013210: Leucine-rich repeat-containing N-terminal, plant-type; IPR017441: Protein kinase, ATP binding site; IPR032675: Leucine-rich repeat domain, L domain-like	GO:0004672 MF: protein kinase activity;GO:0005515 MF: protein binding;GO:0005524 MF: ATP binding;GO:0006468 BP: protein phosphorylation	G	PF08263; PF00560; PF13855; PF00069	IPR000719; IPR001611; IPR003591; IPR008271; IPR011009; IPR013210; IPR017441; IPR032675	GO:0004672; GO:0005515; GO:0005524; GO:0006468
control		TraesCS4A01G488100	1	--*	tr|A0A059Q1F3|A0A059Q1F3_9POAL	Coatomer beta' subunit	NA	IPR015943: WD40/YVTN repeat-like-containing domain; IPR017986: WD40-repeat-containing domain	GO:0005515 MF: protein binding	G	NA	IPR015943; IPR017986	GO:0005515
control		TraesCS4A01G488200	1	*-*	AT5G17680.1	disease resistance protein (TIR-NBS-LRR class)	PF00931: NB-ARC domain	IPR002182: NB-ARC; IPR011991: Winged helix-turn-helix DNA-binding domain; IPR027417: P-loop containing nucleoside triphosphate hydrolase; IPR032675: Leucine-rich repeat domain, L domain-like	GO:0043531 MF: ADP binding	G	PF00931	IPR002182; IPR011991; IPR027417; IPR032675	GO:0043531
control		TraesCS4A01G488300	1	*-*	tr|Q2QZI8|Q2QZI8_ORYSJ	NBS-LRR disease resistance protein, putative	PF00931: NB-ARC domain; PF01344: Kelch motif	IPR002109: Glutaredoxin; IPR002182: NB-ARC; IPR006652: Kelch repeat type 1; IPR011991: Winged helix-turn-helix DNA-binding domain; IPR012336: Thioredoxin-like fold; IPR015915: Kelch-type beta propeller; IPR027417: P-loop containing nucleoside triphosphate hydrolase; IPR032675: Leucine-rich repeat domain, L domain-like	GO:0005515 MF: protein binding;GO:0009055 MF: electron carrier activity;GO:0015035 MF: protein disulfide oxidoreductase activity;GO:0043531 MF: ADP binding;GO:0045454 BP: cell redox homeostasis	G	PF00931; PF01344	IPR002109; IPR002182; IPR006652; IPR011991; IPR012336; IPR015915; IPR027417; IPR032675	GO:0005515; GO:0009055; GO:0015035; GO:0043531; GO:0045454
control		TraesCS4A01G488400	1	***	tr|A0A1B0Z597|A0A1B0Z597_ORYSA	Disease resistance protein	PF00931: NB-ARC domain	IPR002182: NB-ARC; IPR011991: Winged helix-turn-helix DNA-binding domain; IPR027417: P-loop containing nucleoside triphosphate hydrolase; IPR032675: Leucine-rich repeat domain, L domain-like	GO:0043531 MF: ADP binding	G	PF00931	IPR002182; IPR011991; IPR027417; IPR032675	GO:0043531
control		TraesCS4A01G488500	1	--*	AT5G38350.1	Disease resistance protein (NBS-LRR class) family	PF00931: NB-ARC domain	IPR002182: NB-ARC; IPR027417: P-loop containing nucleoside triphosphate hydrolase	GO:0043531 MF: ADP binding	G	PF00931	IPR002182; IPR027417	GO:0043531
control		TraesCS4A01G488600	1	*-*	AT2G33170.2	Leucine-rich repeat receptor-like protein kinase family protein	PF13855: Leucine rich repeat	IPR001611: Leucine-rich repeat; IPR003591: Leucine-rich repeat, typical subtype; IPR011991: Winged helix-turn-helix DNA-binding domain; IPR032675: Leucine-rich repeat domain, L domain-like	GO:0005515 MF: protein binding	G	PF13855	IPR001611; IPR003591; IPR011991; IPR032675	GO:0005515
control		TraesCS4A01G488700	1	--*	AT5G40060.1	Disease resistance protein (NBS-LRR class) family	PF00931: NB-ARC domain	IPR002182: NB-ARC; IPR011991: Winged helix-turn-helix DNA-binding domain; IPR027417: P-loop containing nucleoside triphosphate hydrolase	GO:0043531 MF: ADP binding	G	PF00931	IPR002182; IPR011991; IPR027417	GO:0043531
control		TraesCS4A01G488800	1	***	tr|A0A0U2SCR9|A0A0U2SCR9_ORYSA	NBS-LRR-like resistance protein	PF00931: NB-ARC domain	IPR002182: NB-ARC; IPR011991: Winged helix-turn-helix DNA-binding domain; IPR027417: P-loop containing nucleoside triphosphate hydrolase; IPR032675: Leucine-rich repeat domain, L domain-like	GO:0043531 MF: ADP binding	G	PF00931	IPR002182; IPR011991; IPR027417; IPR032675	GO:0043531
control		TraesCS4A01G488900	1	*-*	AT5G38250.1	Protein kinase family protein	PF01453: D-mannose binding lectin; PF00069: Protein kinase domain	IPR000719: Protein kinase domain; IPR001480: Bulb-type lectin domain; IPR008271: Serine/threonine-protein kinase, active site; IPR011009: Protein kinase-like domain; IPR017441: Protein kinase, ATP binding site	GO:0004672 MF: protein kinase activity;GO:0005524 MF: ATP binding;GO:0006468 BP: protein phosphorylation	G	PF01453; PF00069	IPR000719; IPR001480; IPR008271; IPR011009; IPR017441	GO:0004672; GO:0005524; GO:0006468
control		TraesCS4A01G489000	1	*-*	tr|M7YUV3|M7YUV3_TRIUA	Disease resistance protein RPP13	PF00931: NB-ARC domain	IPR002182: NB-ARC; IPR027417: P-loop containing nucleoside triphosphate hydrolase	GO:0043531 MF: ADP binding	G	PF00931	IPR002182; IPR027417	GO:0043531
control		TraesCS4A01G489100	1	--*	AT5G40060.2	Disease resistance protein (NBS-LRR class) family	PF00931: NB-ARC domain	IPR002182: NB-ARC; IPR027417: P-loop containing nucleoside triphosphate hydrolase	GO:0043531 MF: ADP binding	G	PF00931	IPR002182; IPR027417	GO:0043531
control		TraesCS4A01G489200	1	*-*	tr|B4Y5E4|B4Y5E4_9ORYZ	Pi-ta	NA	IPR032675: Leucine-rich repeat domain, L domain-like	NA	G	NA	IPR032675	NA
control		TraesCS4A01G489300	1	***	tr|A0A0K9Q3B8|A0A0K9Q3B8_ZOSMR	Kelch repeat-containing protein	PF01344: Kelch motif	IPR006652: Kelch repeat type 1; IPR015915: Kelch-type beta propeller	GO:0005515 MF: protein binding	G	PF01344	IPR006652; IPR015915	GO:0005515
control		TraesCS4A01G489400	1	--*	AT5G48770.1	Disease resistance protein (TIR-NBS-LRR class) family	PF00931: NB-ARC domain	IPR002182: NB-ARC; IPR027417: P-loop containing nucleoside triphosphate hydrolase	GO:0043531 MF: ADP binding	G	PF00931	IPR002182; IPR027417	GO:0043531
control		TraesCS4A01G489500	1	***	tr|Q2QZI8|Q2QZI8_ORYSJ	NBS-LRR disease resistance protein, putative	NA	IPR011991: Winged helix-turn-helix DNA-binding domain; IPR032675: Leucine-rich repeat domain, L domain-like	NA	G	NA	IPR011991; IPR032675	NA
control		TraesCS4A01G489600	1	***	tr|A0A0K9Q3B8|A0A0K9Q3B8_ZOSMR	Kelch repeat-containing protein	PF01344: Kelch motif	IPR006652: Kelch repeat type 1; IPR015915: Kelch-type beta propeller	GO:0005515 MF: protein binding	G	PF01344	IPR006652; IPR015915	GO:0005515
control		TraesCS4A01G489700	1	*-*	AT3G24240.1	Leucine-rich repeat receptor-like protein kinase family protein	PF08263: Leucine rich repeat N-terminal domain; PF13516: Leucine Rich repeat; PF13855: Leucine rich repeat; PF00560: Leucine Rich Repeat	IPR001611: Leucine-rich repeat; IPR003591: Leucine-rich repeat, typical subtype; IPR013210: Leucine-rich repeat-containing N-terminal, plant-type; IPR032675: Leucine-rich repeat domain, L domain-like	GO:0005515 MF: protein binding	G	PF08263; PF13516; PF13855; PF00560	IPR001611; IPR003591; IPR013210; IPR032675	GO:0005515
control		TraesCS4A01G489800	1	***	AT5G38340.3	Disease resistance protein (TIR-NBS-LRR class) family	PF00931: NB-ARC domain	IPR002182: NB-ARC; IPR011991: Winged helix-turn-helix DNA-binding domain; IPR027417: P-loop containing nucleoside triphosphate hydrolase; IPR032675: Leucine-rich repeat domain, L domain-like	GO:0043531 MF: ADP binding	G	PF00931	IPR002182; IPR011991; IPR027417; IPR032675	GO:0043531
control		TraesCS4A01G489900	1	*-*	AT5G06940.1	Leucine-rich repeat receptor-like protein kinase family protein	PF08263: Leucine rich repeat N-terminal domain	IPR013210: Leucine-rich repeat-containing N-terminal, plant-type; IPR032675: Leucine-rich repeat domain, L domain-like	NA	G	PF08263	IPR013210; IPR032675	NA
control		TraesCS4A01G490000	1	--*	AT4G02330.1	Plant invertase/pectin methylesterase inhibitor superfamily	NA	NA	NA	G	NA	NA	NA
control		TraesCS4A01G490100	1	*-*	tr|Q10L92|Q10L92_ORYSJ	Glutaredoxin family protein, expressed	NA	IPR002109: Glutaredoxin; IPR012336: Thioredoxin-like fold	GO:0009055 MF: electron carrier activity;GO:0015035 MF: protein disulfide oxidoreductase activity;GO:0045454 BP: cell redox homeostasis	G	NA	IPR002109; IPR012336	GO:0009055; GO:0015035; GO:0045454
control		TraesCS4A01G490200	1	--*	AT2G34930.1	disease resistance family protein / LRR family protein	PF00931: NB-ARC domain	IPR002182: NB-ARC; IPR011991: Winged helix-turn-helix DNA-binding domain; IPR027417: P-loop containing nucleoside triphosphate hydrolase; IPR032675: Leucine-rich repeat domain, L domain-like	GO:0043531 MF: ADP binding	G	PF00931	IPR002182; IPR011991; IPR027417; IPR032675	GO:0043531
control	4B_AX-89647929	TraesCS4B01G375000	1	***	tr|Q10T36|Q10T36_ORYSJ	2-phosphoglycerate kinase, putative, expressed	NA	IPR027417: P-loop containing nucleoside triphosphate hydrolase	NA	G	NA	IPR027417	NA
control		TraesCS4B01G375100	1	***	tr|A0A1D1YZA2|A0A1D1YZA2_9ARAE	CCR4-NOT transcription complex subunit 1	PF16418: CCR4-NOT transcription complex subunit 1 HEAT repeat; PF16417: CCR4-NOT transcription complex subunit 1 TTP binding domain; PF16415: CCR4-NOT transcription complex subunit 1 CAF1-binding domain; PF12842: Domain of unknown function (DUF3819); PF04054: CCR4-Not complex component, Not1	IPR007196: CCR4-Not complex component, Not1, C-terminal; IPR024557: CCR4-Not complex, Not1 subunit, domain of unknown function DUF3819; IPR032191: CCR4-NOT transcription complex subunit 1, CAF1-binding domain; IPR032193: CCR4-NOT transcription complex subunit 1, TTP binding domain; IPR032194: CCR4-NOT transcription complex subunit 1, HEAT repeat	NA	G	PF16418; PF16417; PF16415; PF12842; PF04054	IPR007196; IPR024557; IPR032191; IPR032193; IPR032194	NA
control		TraesCS4B01G375200	1	***	tr|Q14F61|Q14F61_WHEAT	Expansin protein	PF03330: Lytic transglycolase; PF01357: Pollen allergen	IPR005795: Major pollen allergen Lol pI; IPR007112: Expansin/pollen allergen, DPBB domain; IPR007117: Expansin, cellulose-binding-like domain; IPR007118: Expansin/Lol pI; IPR009009: RlpA-like protein, double-psi beta-barrel domain	GO:0005576 CC: extracellular region;GO:0019953 BP: sexual reproduction	G	PF03330; PF01357	IPR005795; IPR007112; IPR007117; IPR007118; IPR009009	GO:0005576; GO:0019953
control		TraesCS4B01G375300	1	***	tr|A0A1B6QJV5|A0A1B6QJV5_SORBI	Serine/threonine-protein kinase	PF01453: D-mannose binding lectin; PF00954: S-locus glycoprotein domain; PF08276: PAN-like domain; PF07714: Protein tyrosine kinase	IPR000719: Protein kinase domain; IPR000858: S-locus glycoprotein domain; IPR001245: Serine-threonine/tyrosine-protein kinase, catalytic domain; IPR001480: Bulb-type lectin domain; IPR003609: PAN/Apple domain; IPR008271: Serine/threonine-protein kinase, active site; IPR011009: Protein kinase-like domain; IPR017441: Protein kinase, ATP binding site; IPR024171: S-receptor-like serine/threonine-prot…	GO:0004672 MF: protein kinase activity;GO:0004674 MF: protein serine/threonine kinase activity;GO:0005524 MF: ATP binding;GO:0006468 BP: protein phosphorylation;GO:0048544 BP: recognition of pollen	G	PF01453; PF00954; PF08276; PF07714	IPR000719; IPR000858; IPR001245; IPR001480; IPR003609; IPR008271; IPR011009; IPR017441; IPR024171	GO:0004672; GO:0004674; GO:0005524; GO:0006468; GO:0048544
control		TraesCS4B01G375400	1	***	tr|A0A1B6QJV5|A0A1B6QJV5_SORBI	Serine/threonine-protein kinase	PF01453: D-mannose binding lectin; PF00954: S-locus glycoprotein domain; PF08276: PAN-like domain; PF07714: Protein tyrosine kinase	IPR000719: Protein kinase domain; IPR000858: S-locus glycoprotein domain; IPR001245: Serine-threonine/tyrosine-protein kinase, catalytic domain; IPR001480: Bulb-type lectin domain; IPR003609: PAN/Apple domain; IPR008271: Serine/threonine-protein kinase, active site; IPR011009: Protein kinase-like domain; IPR017441: Protein kinase, ATP binding site; IPR024171: S-receptor-like serine/threonine-prot…	GO:0004672 MF: protein kinase activity;GO:0004674 MF: protein serine/threonine kinase activity;GO:0005524 MF: ATP binding;GO:0006468 BP: protein phosphorylation;GO:0048544 BP: recognition of pollen	G	PF01453; PF00954; PF08276; PF07714	IPR000719; IPR000858; IPR001245; IPR001480; IPR003609; IPR008271; IPR011009; IPR017441; IPR024171	GO:0004672; GO:0004674; GO:0005524; GO:0006468; GO:0048544
control		TraesCS4B01G375500	1	***	tr|A0A1D5XM90|A0A1D5XM90_WHEAT	Serine/threonine-protein kinase	PF01453: D-mannose binding lectin; PF00954: S-locus glycoprotein domain; PF08276: PAN-like domain	IPR000858: S-locus glycoprotein domain; IPR001480: Bulb-type lectin domain; IPR003609: PAN/Apple domain	GO:0048544 BP: recognition of pollen	G	PF01453; PF00954; PF08276	IPR000858; IPR001480; IPR003609	GO:0048544
control		TraesCS4B01G375600	1	***	tr|Q14F61|Q14F61_WHEAT	Expansin protein	PF03330: Lytic transglycolase; PF01357: Pollen allergen	IPR005795: Major pollen allergen Lol pI; IPR007112: Expansin/pollen allergen, DPBB domain; IPR007117: Expansin, cellulose-binding-like domain; IPR007118: Expansin/Lol pI; IPR009009: RlpA-like protein, double-psi beta-barrel domain	GO:0005576 CC: extracellular region;GO:0019953 BP: sexual reproduction	G	PF03330; PF01357	IPR005795; IPR007112; IPR007117; IPR007118; IPR009009	GO:0005576; GO:0019953
control		TraesCS4B01G375700	1	--*	AT4G01930.1	Cysteine/Histidine-rich C1 domain family protein	NA	NA	NA	G	NA	NA	NA
control		TraesCS4B01G375800	1	***	tr|E5G6Y6|E5G6Y6_CUCSA	Nitrate transporter 1.1	PF00854: POT family	IPR000109: Proton-dependent oligopeptide transporter family; IPR018456: PTR2 family proton/oligopeptide symporter, conserved site; IPR020846: Major facilitator superfamily domain	GO:0005215 MF: transporter activity;GO:0006810 BP: transport;GO:0006857 BP: oligopeptide transport;GO:0016020 CC: membrane	G	PF00854	IPR000109; IPR018456; IPR020846	GO:0005215; GO:0006810; GO:0006857; GO:0016020
control		TraesCS4B01G375900	1	***	tr|C3SAC1|C3SAC1_BRADI	Oxysterol-binding protein	PF15413: Pleckstrin homology domain; PF01237: Oxysterol-binding protein	IPR000648: Oxysterol-binding protein; IPR001849: Pleckstrin homology domain; IPR011993: PH domain-like	NA	G	PF15413; PF01237	IPR000648; IPR001849; IPR011993	NA
control		TraesCS4B01G376000	1	***	tr|B9IN02|B9IN02_POPTR	Sodium transporter family protein	PF02386: Cation transport protein	IPR003445: Cation transporter	GO:0006812 BP: cation transport;GO:0008324 MF: cation transmembrane transporter activity;GO:0055085 BP: transmembrane transport	G	PF02386	IPR003445	GO:0006812; GO:0008324; GO:0055085
control		TraesCS4B01G376100	1	***	tr|A0A072UXE4|A0A072UXE4_MEDTR	Gibberellin 2-beta-dioxygenase	PF14226: non-haem dioxygenase in morphine synthesis N-terminal; PF03171: 2OG-Fe(II) oxygenase superfamily	IPR005123: Oxoglutarate/iron-dependent dioxygenase; IPR026992: Non-haem dioxygenase N-terminal domain; IPR027443: Isopenicillin N synthase-like	GO:0016491 MF: oxidoreductase activity;GO:0055114 BP: oxidation-reduction process	G	PF14226; PF03171	IPR005123; IPR026992; IPR027443	GO:0016491; GO:0055114
control		TraesCS4B01G376200	1	***	tr|A0A072UXE4|A0A072UXE4_MEDTR	Gibberellin 2-beta-dioxygenase	PF14226: non-haem dioxygenase in morphine synthesis N-terminal; PF03171: 2OG-Fe(II) oxygenase superfamily	IPR005123: Oxoglutarate/iron-dependent dioxygenase; IPR026992: Non-haem dioxygenase N-terminal domain; IPR027443: Isopenicillin N synthase-like	GO:0016491 MF: oxidoreductase activity;GO:0055114 BP: oxidation-reduction process	G	PF14226; PF03171	IPR005123; IPR026992; IPR027443	GO:0016491; GO:0055114
control		TraesCS4B01G376300	1	***	tr|A0A061GB44|A0A061GB44_THECC	PPPDE thiol peptidase family protein, putative	PF05903: PPPDE putative peptidase domain	IPR008580: PPPDE putative peptidase domain	NA	G	PF05903	IPR008580	NA
control		TraesCS4B01G376400	1	***	tr|M8BUW6|M8BUW6_AEGTA	Plasma membrane ATPase	PF00690: Cation transporter/ATPase, N-terminus; PF00122: E1-E2 ATPase; PF00702: haloacid dehalogenase-like hydrolase	IPR001757: P-type ATPase; IPR004014: Cation-transporting P-type ATPase, N-terminal; IPR006534: P-type ATPase, subfamily IIIA; IPR008250: P-type ATPase, A domain; IPR018303: P-type ATPase, phosphorylation site; IPR023214: HAD-like domain; IPR023298: P-type ATPase, transmembrane domain; IPR023299: P-type ATPase, cytoplasmic domain N	GO:0000166 MF: nucleotide binding;GO:0006754 BP: ATP biosynthetic process;GO:0016021 CC: integral component of membrane;GO:0016887 MF: ATPase activity;GO:0046872 MF: metal ion binding	G	PF00690; PF00122; PF00702	IPR001757; IPR004014; IPR006534; IPR008250; IPR018303; IPR023214; IPR023298; IPR023299	GO:0000166; GO:0006754; GO:0016021; GO:0016887; GO:0046872
control		TraesCS4B01G376500	1	***	tr|F2EHE3|F2EHE3_HORVV	PRA1 family protein	PF03208: PRA1 family protein	IPR004895: Prenylated rab acceptor PRA1	NA	G	PF03208	IPR004895	NA
control		TraesCS4B01G376600	1	--*	sp|Q8Y6C1|PURL_LISMO	Phosphoribosylformylglycinamidine synthase subunit PurL	NA	NA	NA	G	NA	NA	NA
control		TraesCS4B01G376700	1	***	tr|Q9SM35|Q9SM35_WHEAT	Germin-like protein	PF00190: Cupin	IPR006045: Cupin 1; IPR011051: RmlC-like cupin domain; IPR014710: RmlC-like jelly roll fold	GO:0045735 MF: nutrient reservoir activity	G	PF00190	IPR006045; IPR011051; IPR014710	GO:0045735
control		TraesCS4B01G376800	1	***	tr|A0A077RFI1|A0A077RFI1_WHEAT	Serine/threonine-protein kinase	PF01453: D-mannose binding lectin; PF00954: S-locus glycoprotein domain; PF08276: PAN-like domain; PF00069: Protein kinase domain	IPR000719: Protein kinase domain; IPR000858: S-locus glycoprotein domain; IPR001480: Bulb-type lectin domain; IPR003609: PAN/Apple domain; IPR008271: Serine/threonine-protein kinase, active site; IPR011009: Protein kinase-like domain; IPR017441: Protein kinase, ATP binding site; IPR024171: S-receptor-like serine/threonine-protein kinase	GO:0004672 MF: protein kinase activity;GO:0004674 MF: protein serine/threonine kinase activity;GO:0005524 MF: ATP binding;GO:0006468 BP: protein phosphorylation;GO:0048544 BP: recognition of pollen	G	PF01453; PF00954; PF08276; PF00069	IPR000719; IPR000858; IPR001480; IPR003609; IPR008271; IPR011009; IPR017441; IPR024171	GO:0004672; GO:0004674; GO:0005524; GO:0006468; GO:0048544
control		TraesCS4B01G376900	1	***	tr|Q9SM35|Q9SM35_WHEAT	Germin-like protein	PF00190: Cupin	IPR001929: Germin; IPR006045: Cupin 1; IPR011051: RmlC-like cupin domain; IPR014710: RmlC-like jelly roll fold; IPR019780: Germin, manganese binding site	GO:0030145 MF: manganese ion binding;GO:0045735 MF: nutrient reservoir activity	G	PF00190	IPR001929; IPR006045; IPR011051; IPR014710; IPR019780	GO:0030145; GO:0045735
control		TraesCS4B01G377000	1	***	tr|Q9SM34|Q9SM34_WHEAT	Germin-like protein	PF00190: Cupin	IPR001929: Germin; IPR006045: Cupin 1; IPR011051: RmlC-like cupin domain; IPR014710: RmlC-like jelly roll fold; IPR019780: Germin, manganese binding site	GO:0030145 MF: manganese ion binding;GO:0045735 MF: nutrient reservoir activity	G	PF00190	IPR001929; IPR006045; IPR011051; IPR014710; IPR019780	GO:0030145; GO:0045735
control		TraesCS4B01G377100	1	***	tr|Q9SM34|Q9SM34_WHEAT	Germin-like protein	PF00190: Cupin	IPR001929: Germin; IPR006045: Cupin 1; IPR011051: RmlC-like cupin domain; IPR014710: RmlC-like jelly roll fold; IPR019780: Germin, manganese binding site	GO:0030145 MF: manganese ion binding;GO:0045735 MF: nutrient reservoir activity	G	PF00190	IPR001929; IPR006045; IPR011051; IPR014710; IPR019780	GO:0030145; GO:0045735
control		TraesCS4B01G377200	1	***	tr|Q9SM34|Q9SM34_WHEAT	Germin-like protein	PF00190: Cupin	IPR001929: Germin; IPR006045: Cupin 1; IPR011051: RmlC-like cupin domain; IPR014710: RmlC-like jelly roll fold; IPR019780: Germin, manganese binding site	GO:0030145 MF: manganese ion binding;GO:0045735 MF: nutrient reservoir activity	G	PF00190	IPR001929; IPR006045; IPR011051; IPR014710; IPR019780	GO:0030145; GO:0045735
control		TraesCS4B01G377300	1	***	tr|Q9SM34|Q9SM34_WHEAT	Germin-like protein	PF00190: Cupin	IPR001929: Germin; IPR006045: Cupin 1; IPR011051: RmlC-like cupin domain; IPR014710: RmlC-like jelly roll fold; IPR019780: Germin, manganese binding site	GO:0030145 MF: manganese ion binding;GO:0045735 MF: nutrient reservoir activity	G	PF00190	IPR001929; IPR006045; IPR011051; IPR014710; IPR019780	GO:0030145; GO:0045735
control		TraesCS4B01G377400	1	***	tr|Q9SM34|Q9SM34_WHEAT	Germin-like protein	PF00190: Cupin	IPR001929: Germin; IPR006045: Cupin 1; IPR011051: RmlC-like cupin domain; IPR014710: RmlC-like jelly roll fold; IPR019780: Germin, manganese binding site	GO:0030145 MF: manganese ion binding;GO:0045735 MF: nutrient reservoir activity	G	PF00190	IPR001929; IPR006045; IPR011051; IPR014710; IPR019780	GO:0030145; GO:0045735
control		TraesCS4B01G377500	1	***	tr|Q9SM34|Q9SM34_WHEAT	Germin-like protein	PF00190: Cupin	IPR001929: Germin; IPR006045: Cupin 1; IPR011051: RmlC-like cupin domain; IPR014710: RmlC-like jelly roll fold; IPR019780: Germin, manganese binding site	GO:0030145 MF: manganese ion binding;GO:0045735 MF: nutrient reservoir activity	G	PF00190	IPR001929; IPR006045; IPR011051; IPR014710; IPR019780	GO:0030145; GO:0045735
control		TraesCS4B01G377600	1	***	tr|F2CS74|F2CS74_HORVV	Phospholipase D	PF00168: C2 domain; PF00614: Phospholipase D Active site motif; PF12357: Phospholipase D C terminal	IPR000008: C2 domain; IPR001736: Phospholipase D/Transphosphatidylase; IPR011402: Phospholipase D, plant; IPR024632: Phospholipase D, C-terminal	GO:0003824 MF: catalytic activity;GO:0004630 MF: phospholipase D activity;GO:0005509 MF: calcium ion binding;GO:0005515 MF: protein binding;GO:0016020 CC: membrane;GO:0046470 BP: phosphatidylcholine metabolic process	G	PF00168; PF00614; PF12357	IPR000008; IPR001736; IPR011402; IPR024632	GO:0003824; GO:0004630; GO:0005509; GO:0005515; GO:0016020; GO:0046470
control		TraesCS4B01G377700	1	***	tr|Q9SM34|Q9SM34_WHEAT	Germin-like protein	PF00190: Cupin	IPR001929: Germin; IPR006045: Cupin 1; IPR011051: RmlC-like cupin domain; IPR014710: RmlC-like jelly roll fold; IPR019780: Germin, manganese binding site	GO:0030145 MF: manganese ion binding;GO:0045735 MF: nutrient reservoir activity	G	PF00190	IPR001929; IPR006045; IPR011051; IPR014710; IPR019780	GO:0030145; GO:0045735
control		TraesCS4B01G377800	1	***	tr|Q9SM34|Q9SM34_WHEAT	Germin-like protein	PF00190: Cupin	IPR001929: Germin; IPR006045: Cupin 1; IPR011051: RmlC-like cupin domain; IPR014710: RmlC-like jelly roll fold; IPR019780: Germin, manganese binding site	GO:0030145 MF: manganese ion binding;GO:0045735 MF: nutrient reservoir activity	G	PF00190	IPR001929; IPR006045; IPR011051; IPR014710; IPR019780	GO:0030145; GO:0045735
control		TraesCS4B01G377900	1	***	tr|Q9SM35|Q9SM35_WHEAT	Germin-like protein	PF00190: Cupin	IPR001929: Germin; IPR006045: Cupin 1; IPR011051: RmlC-like cupin domain; IPR014710: RmlC-like jelly roll fold; IPR019780: Germin, manganese binding site	GO:0030145 MF: manganese ion binding;GO:0045735 MF: nutrient reservoir activity	G	PF00190	IPR001929; IPR006045; IPR011051; IPR014710; IPR019780	GO:0030145; GO:0045735
control		TraesCS4B01G378000	1	***	tr|Q9SM34|Q9SM34_WHEAT	Germin-like protein	PF00190: Cupin	IPR001929: Germin; IPR006045: Cupin 1; IPR011051: RmlC-like cupin domain; IPR014710: RmlC-like jelly roll fold; IPR019780: Germin, manganese binding site	GO:0030145 MF: manganese ion binding;GO:0045735 MF: nutrient reservoir activity	G	PF00190	IPR001929; IPR006045; IPR011051; IPR014710; IPR019780	GO:0030145; GO:0045735
control		TraesCS4B01G378100	1	***	tr|Q9SM35|Q9SM35_WHEAT	Germin-like protein	PF00190: Cupin	IPR001929: Germin; IPR006045: Cupin 1; IPR011051: RmlC-like cupin domain; IPR014710: RmlC-like jelly roll fold; IPR019780: Germin, manganese binding site	GO:0030145 MF: manganese ion binding;GO:0045735 MF: nutrient reservoir activity	G	PF00190	IPR001929; IPR006045; IPR011051; IPR014710; IPR019780	GO:0030145; GO:0045735
control		TraesCS4B01G378200	1	***	tr|Q9SM35|Q9SM35_WHEAT	Germin-like protein	PF00190: Cupin	IPR001929: Germin; IPR006045: Cupin 1; IPR011051: RmlC-like cupin domain; IPR014710: RmlC-like jelly roll fold; IPR019780: Germin, manganese binding site	GO:0030145 MF: manganese ion binding;GO:0045735 MF: nutrient reservoir activity	G	PF00190	IPR001929; IPR006045; IPR011051; IPR014710; IPR019780	GO:0030145; GO:0045735
control		TraesCS4B01G378300	1	***	tr|Q9SM35|Q9SM35_WHEAT	Germin-like protein	PF00190: Cupin	IPR001929: Germin; IPR006045: Cupin 1; IPR011051: RmlC-like cupin domain; IPR014710: RmlC-like jelly roll fold; IPR019780: Germin, manganese binding site	GO:0030145 MF: manganese ion binding;GO:0045735 MF: nutrient reservoir activity	G	PF00190	IPR001929; IPR006045; IPR011051; IPR014710; IPR019780	GO:0030145; GO:0045735
control		TraesCS4B01G378400	1	***	tr|Q9SM35|Q9SM35_WHEAT	Germin-like protein	PF00190: Cupin	IPR001929: Germin; IPR006045: Cupin 1; IPR011051: RmlC-like cupin domain; IPR014710: RmlC-like jelly roll fold; IPR019780: Germin, manganese binding site	GO:0030145 MF: manganese ion binding;GO:0045735 MF: nutrient reservoir activity	G	PF00190	IPR001929; IPR006045; IPR011051; IPR014710; IPR019780	GO:0030145; GO:0045735
control		TraesCS4B01G378500	1	***	tr|D7M9H6|D7M9H6_ARALL	tRNA/rRNA methyltransferase family protein	PF00588: SpoU rRNA Methylase family	IPR001537: tRNA/rRNA methyltransferase, SpoU type; IPR011989: Armadillo-like helical; IPR016024: Armadillo-type fold; IPR029026: tRNA (guanine-N1-)-methyltransferase, N-terminal; IPR029028: Alpha/beta knot methyltransferases	GO:0003723 MF: RNA binding;GO:0005488 MF: binding;GO:0006396 BP: RNA processing;GO:0008173 MF: RNA methyltransferase activity	G	PF00588	IPR001537; IPR011989; IPR016024; IPR029026; IPR029028	GO:0003723; GO:0005488; GO:0006396; GO:0008173
control		TraesCS4B01G378500	NA	NA	NA	NA	NA	NA	NA	NA	NA	NA	NA
control		TraesCS4B01G378600	NA	NA	NA	NA	NA	NA	NA	NA	NA	NA	NA
control		TraesCS4B01G378700	1	***	tr|M7Z7H7|M7Z7H7_TRIUA	DNA repair endonuclease UVH1	PF02732: ERCC4 domain	IPR006166: ERCC4 domain; IPR010994: RuvA domain 2-like; IPR011335: Restriction endonuclease type II-like	GO:0003677 MF: DNA binding;GO:0004518 MF: nuclease activity	G	PF02732	IPR006166; IPR010994; IPR011335	GO:0003677; GO:0004518
control		TraesCS4B01G378800	1	***	tr|A2Q1W0|A2Q1W0_MEDTR	Peptidyl-prolyl cis-trans isomerase	PF14295: PAN domain; PF00160: Cyclophilin type peptidyl-prolyl cis-trans isomerase/CLD	IPR002130: Cyclophilin-type peptidyl-prolyl cis-trans isomerase domain; IPR003609: PAN/Apple domain; IPR029000: Cyclophilin-like domain	GO:0000413 BP: protein peptidyl-prolyl isomerization;GO:0003755 MF: peptidyl-prolyl cis-trans isomerase activity;GO:0006457 BP: protein folding	G	PF14295; PF00160	IPR002130; IPR003609; IPR029000	GO:0000413; GO:0003755; GO:0006457
control		TraesCS4B01G379000	1	***	tr|W5E3T5|W5E3T5_WHEAT	Alkyl transferase	PF01255: Putative undecaprenyl diphosphate synthase	IPR001441: Decaprenyl diphosphate synthase-like; IPR018520: Di-trans-poly-cis-decaprenylcistransferase-like, conserved site	GO:0016765 MF: transferase activity, transferring alkyl or aryl (other than methyl) groups	G	PF01255	IPR001441; IPR018520	GO:0016765
control		TraesCS4B01G379100	1	***	tr|A0A199VMT2|A0A199VMT2_ANACO	Protein FLOWERING LOCUS T	PF01161: Phosphatidylethanolamine-binding protein	IPR008914: Phosphatidylethanolamine-binding protein	NA	G	PF01161	IPR008914	NA
control		TraesCS4B01G379200	1	***	tr|B4F9B4|B4F9B4_MAIZE	Calcineurin B-like protein	PF13499: EF-hand domain pair	IPR002048: EF-hand domain; IPR011992: EF-hand domain pair; IPR018247: EF-Hand 1, calcium-binding site	GO:0005509 MF: calcium ion binding	G	PF13499	IPR002048; IPR011992; IPR018247	GO:0005509
control		TraesCS4B01G379300	1	***	tr|A0A1D5XKC6|A0A1D5XKC6_WHEAT	Casein kinase II subunit beta	PF01214: Casein kinase II regulatory subunit	IPR000704: Casein kinase II, regulatory subunit; IPR016149: Casein kinase II, regulatory subunit, alpha-helical	GO:0005956 CC: protein kinase CK2 complex;GO:0019887 MF: protein kinase regulator activity	G	PF01214	IPR000704; IPR016149	GO:0005956; GO:0019887
control		TraesCS4B01G379400	NA	NA	NA	NA	NA	NA	NA	NA	NA	NA	NA
control		TraesCS4B01G379500	1	***	tr|B9RA24|B9RA24_RICCO	Pterin-4-alpha-carbinolamine dehydratase, putative	PF01329: Pterin 4 alpha carbinolamine dehydratase	IPR001533: Transcriptional coactivator/pterin dehydratase	GO:0006729 BP: tetrahydrobiopterin biosynthetic process;GO:0008124 MF: 4-alpha-hydroxytetrahydrobiopterin dehydratase activity	G	PF01329	IPR001533	GO:0006729; GO:0008124
control		TraesCS4B01G379600	1	-**	tr|A0A0N9LF81|A0A0N9LF81_SACOF	Invertase inhibitor	PF04043: Plant invertase/pectin methylesterase inhibitor	IPR006501: Pectinesterase inhibitor domain	GO:0004857 MF: enzyme inhibitor activity	G	PF04043	IPR006501	GO:0004857
control		TraesCS4B01G379700	1	***	tr|A0A1E5VI65|A0A1E5VI65_9POAL	Phosphatidylinositol N-acetylglucosaminyltransferase subunit P	PF08510: PIG-P	IPR013717: PIG-P	NA	G	PF08510	IPR013717	NA
control		TraesCS4B01G379800	1	***	tr|G7JZU1|G7JZU1_MEDTR	Man1-Src1p-carboxy-terminal domain protein	PF09402: Man1-Src1p-C-terminal domain	IPR018996: Inner nuclear membrane protein MAN1	GO:0005639 CC: integral component of nuclear inner membrane	G	PF09402	IPR018996	GO:0005639
control		TraesCS4B01G379900	1	***	tr|A0A072TKF0|A0A072TKF0_MEDTR	Ribose-phosphate pyrophosphokinase	PF13793: N-terminal domain of ribose phosphate pyrophosphokinase; PF14572: Phosphoribosyl synthetase-associated domain	IPR005946: Ribose-phosphate diphosphokinase; IPR029057: Phosphoribosyltransferase-like; IPR029099: Ribose-phosphate pyrophosphokinase, N-terminal domain	GO:0000287 MF: magnesium ion binding;GO:0004749 MF: ribose phosphate diphosphokinase activity;GO:0009165 BP: nucleotide biosynthetic process	G	PF13793; PF14572	IPR005946; IPR029057; IPR029099	GO:0000287; GO:0004749; GO:0009165
control		TraesCS4B01G380000	1	***	sp|Q8VZR7|PTR30_ARATH	Protein NRT1/ PTR FAMILY 5.1	PF00854: POT family	IPR000109: Proton-dependent oligopeptide transporter family; IPR020846: Major facilitator superfamily domain	GO:0005215 MF: transporter activity;GO:0006810 BP: transport;GO:0016020 CC: membrane	G	PF00854	IPR000109; IPR020846	GO:0005215; GO:0006810; GO:0016020
control		TraesCS4B01G380100	1	***	tr|B9HW51|B9HW51_POPTR	C2 domain-containing family protein	PF00168: C2 domain	IPR000008: C2 domain	GO:0005515 MF: protein binding	G	PF00168	IPR000008	GO:0005515
control		TraesCS4B01G380200	1	***	AT4G17840.1	CAAX protease self-immunity protein	PF02517: CAAX protease self-immunity	IPR003675: CAAX amino terminal protease	GO:0016020 CC: membrane	G	PF02517	IPR003675	GO:0016020
control		TraesCS4B01G380300	1	*-*	AT5G37000.1	glycosyltransferase family exostosin protein	PF03016: Exostosin family	IPR004263: Exostosin-like	NA	G	PF03016	IPR004263	NA
control		TraesCS4B01G380400	1	***	tr|B8ALE5|B8ALE5_ORYSI	Arsenate reductase	PF00581: Rhodanese-like domain	IPR001763: Rhodanese-like domain	NA	G	PF00581	IPR001763	NA
control		TraesCS4B01G380500	1	***	tr|A0A199VMT2|A0A199VMT2_ANACO	Protein FLOWERING LOCUS T	NA	IPR008914: Phosphatidylethanolamine-binding protein	NA	G	NA	IPR008914	NA
control		TraesCS4B01G380600	1	***	tr|A0A199VMT2|A0A199VMT2_ANACO	Protein FLOWERING LOCUS T	PF01161: Phosphatidylethanolamine-binding protein	IPR008914: Phosphatidylethanolamine-binding protein	NA	G	PF01161	IPR008914	NA
control		TraesCS4B01G380700	1	***	tr|A0A072TUJ8|A0A072TUJ8_MEDTR	Trichome birefringence-like protein	PF14416: PMR5 N terminal Domain; PF13839: GDSL/SGNH-like Acyl-Esterase family found in Pmr5 and Cas1p	IPR025846: PMR5 N-terminal domain; IPR026057: PC-Esterase	NA	G	PF14416; PF13839	IPR025846; IPR026057	NA
control		TraesCS4B01G380800	1	***	tr|A0A072UQA8|A0A072UQA8_MEDTR	ATP-dependent chaperone ClpB	PF02861: Clp amino terminal domain, pathogenicity island component; PF00004: ATPase family associated with various cellular activities (AAA); PF07724: AAA domain (Cdc48 subfamily); PF10431: C-terminal, D2-small domain, of ClpB protein	IPR001270: ClpA/B family; IPR003593: AAA+ ATPase domain; IPR003959: ATPase, AAA-type, core; IPR004176: Clp, N-terminal; IPR017730: Chaperonin ClpB; IPR018368: ClpA/B, conserved site 1; IPR019489: Clp ATPase, C-terminal; IPR027417: P-loop containing nucleoside triphosphate hydrolase; IPR028299: ClpA/B, conserved site 2	GO:0005524 MF: ATP binding;GO:0005737 CC: cytoplasm;GO:0009408 BP: response to heat;GO:0016485 BP: protein processing;GO:0019538 BP: protein metabolic process	G	PF02861; PF00004; PF07724; PF10431	IPR001270; IPR003593; IPR003959; IPR004176; IPR017730; IPR018368; IPR019489; IPR027417; IPR028299	GO:0005524; GO:0005737; GO:0009408; GO:0016485; GO:0019538
control		TraesCS4B01G380900	1	--*	AT5G48655.6	RING/U-box superfamily protein	PF13445: RING-type zinc-finger	IPR001841: Zinc finger, RING-type; IPR013083: Zinc finger, RING/FYVE/PHD-type; IPR027370: RING-type zinc-finger, LisH dimerisation motif	GO:0005515 MF: protein binding;GO:0008270 MF: zinc ion binding	G	PF13445	IPR001841; IPR013083; IPR027370	GO:0005515; GO:0008270
control		TraesCS4B01G381000	1	--*	tr|B7FJT3|B7FJT3_MEDTR	RING-finger ubiquitin ligase	PF13445: RING-type zinc-finger	IPR001841: Zinc finger, RING-type; IPR013083: Zinc finger, RING/FYVE/PHD-type; IPR027370: RING-type zinc-finger, LisH dimerisation motif	GO:0005515 MF: protein binding;GO:0008270 MF: zinc ion binding	G	PF13445	IPR001841; IPR013083; IPR027370	GO:0005515; GO:0008270
control		TraesCS4B01G381100	1	--*	AT5G37270.1	RING/U-box superfamily protein	PF13639: Ring finger domain	IPR001841: Zinc finger, RING-type; IPR013083: Zinc finger, RING/FYVE/PHD-type	GO:0005515 MF: protein binding;GO:0008270 MF: zinc ion binding	G	PF13639	IPR001841; IPR013083	GO:0005515; GO:0008270
control		TraesCS4B01G381200	1	***	sp|Q92BT1|MNTH_LISIN	Divalent metal cation transporter MntH	PF01566: Natural resistance-associated macrophage protein	IPR001046: NRAMP family	GO:0005215 MF: transporter activity;GO:0006810 BP: transport;GO:0016020 CC: membrane	G	PF01566	IPR001046	GO:0005215; GO:0006810; GO:0016020
control	5A_AX-89333764_Hap	TraesCS5A01G194900	1	***	tr|A0A072U5P8|A0A072U5P8_MEDTR	Transmembrane protein, putative	NA	NA	NA	G	NA	NA	NA
control		TraesCS5A01G195000	1	*-*	tr|A0A061QP83|A0A061QP83_9CHLO	Wd repeat protein	PF00400: WD domain, G-beta repeat	IPR001680: WD40 repeat; IPR015943: WD40/YVTN repeat-like-containing domain; IPR017986: WD40-repeat-containing domain; IPR019775: WD40 repeat, conserved site	GO:0005515 MF: protein binding	G	PF00400	IPR001680; IPR015943; IPR017986; IPR019775	GO:0005515
control		TraesCS5A01G195100	1	***	tr|M7Z745|M7Z745_TRIUA	Agmatine deiminase	PF04371: Porphyromonas-type peptidyl-arginine deiminase	IPR007466: Peptidyl-arginine deiminase, Porphyromonas-type; IPR017754: Agmatine deiminase	GO:0004668 MF: protein-arginine deiminase activity;GO:0009446 BP: putrescine biosynthetic process;GO:0047632 MF: agmatine deiminase activity	G	PF04371	IPR007466; IPR017754	GO:0004668; GO:0009446; GO:0047632
control		TraesCS5A01G195200	1	-**	tr|A0A1J6JQR3|A0A1J6JQR3_NICAT	Skp1-like protein 1a	NA	NA	NA	G	NA	NA	NA
control		TraesCS5A01G195300	NA	NA	NA	NA	NA	NA	NA	NA	NA	NA	NA
control		TraesCS5A01G195400	1	*-*	tr|A0A1E5UNQ5|A0A1E5UNQ5_9POAL	Guanine nucleotide exchange factor SPIKE 1	NA	NA	NA	G	NA	NA	NA
control		TraesCS5A01G195500	1	***	tr|A0A1D5YEA7|A0A1D5YEA7_WHEAT	3-ketoacyl-CoA synthase	PF08392: FAE1/Type III polyketide synthase-like protein; PF08541: 3-Oxoacyl-[acyl-carrier-protein (ACP)] synthase III C terminal	IPR012392: Very-long-chain 3-ketoacyl-CoA synthase; IPR013601: FAE1/Type III polyketide synthase-like protein; IPR013747: 3-Oxoacyl-[acyl-carrier-protein (ACP)] synthase III, C-terminal; IPR016039: Thiolase-like	GO:0003824 MF: catalytic activity;GO:0006633 BP: fatty acid biosynthetic process;GO:0008152 BP: metabolic process;GO:0016020 CC: membrane;GO:0016747 MF: transferase activity, transferring acyl groups other than amino-acyl groups	G	PF08392; PF08541	IPR012392; IPR013601; IPR013747; IPR016039	GO:0003824; GO:0006633; GO:0008152; GO:0016020; GO:0016747
control		TraesCS5A01G195600	1	***	tr|B6UF67|B6UF67_MAIZE	Holocarboxylase synthetase	NA	IPR016549: Uncharacterised conserved protein UCP009193	NA	G	NA	IPR016549	NA
control		TraesCS5A01G195700	1	*-*	tr|A0A199W665|A0A199W665_ANACO	Transcription repressor OFP14	PF04844: Transcriptional repressor, ovate	IPR006458: Ovate protein family, C-terminal	NA	G	PF04844	IPR006458	NA
control		TraesCS5A01G195800	1	--*	sp|Q5LW09|TTCA_RUEPO	tRNA 2-thiocytidine biosynthesis protein TtcA	NA	NA	NA	G	NA	NA	NA
control		TraesCS5A01G195800	NA	NA	NA	NA	NA	NA	NA	NA	NA	NA	NA
control		TraesCS5A01G195900	1	***	tr|A0A199W6C5|A0A199W6C5_ANACO	Histidine protein methyltransferase	PF10294: Lysine methyltransferase	IPR019410: Lysine methyltransferase; IPR029063: S-adenosyl-L-methionine-dependent methyltransferase	NA	G	PF10294	IPR019410; IPR029063	NA
control		TraesCS5A01G196000	1	***	tr|C1EDF3|C1EDF3_MICCC	Protein arginine methyltransferase	PF06325: Ribosomal protein L11 methyltransferase (PrmA)	IPR025799: Protein arginine N-methyltransferase; IPR029063: S-adenosyl-L-methionine-dependent methyltransferase	GO:0006479 BP: protein methylation;GO:0008168 MF: methyltransferase activity	G	PF06325	IPR025799; IPR029063	GO:0006479; GO:0008168
control		TraesCS5A01G196000	NA	NA	NA	NA	NA	NA	NA	NA	NA	NA	NA
control		TraesCS5A01G196100	1	*-*	AT5G67320.1	WD-40 repeat family protein	PF00400: WD domain, G-beta repeat; PF08268: F-box associated domain	IPR001680: WD40 repeat; IPR001810: F-box domain; IPR013187: F-box associated domain, type 3; IPR015943: WD40/YVTN repeat-like-containing domain; IPR017986: WD40-repeat-containing domain; IPR019775: WD40 repeat, conserved site; IPR020472: G-protein beta WD-40 repeat	GO:0005515 MF: protein binding	G	PF00400; PF08268	IPR001680; IPR001810; IPR013187; IPR015943; IPR017986; IPR019775; IPR020472	GO:0005515
control		TraesCS5A01G196200	1	***	tr|M7ZE01|M7ZE01_TRIUA	Xaa-Pro dipeptidase	PF05195: Aminopeptidase P, N-terminal domain; PF00557: Metallopeptidase family M24	IPR000994: Peptidase M24; IPR007865: Aminopeptidase P, N-terminal; IPR028980: Creatinase/Aminopeptidase P, N-terminal; IPR029149: Creatinase/Aminopeptidase P/Spt16, N-terminal	GO:0004177 MF: aminopeptidase activity;GO:0030145 MF: manganese ion binding	G	PF05195; PF00557	IPR000994; IPR007865; IPR028980; IPR029149	GO:0004177; GO:0030145
control		TraesCS5A01G196300	1	--*	tr|A0A072TJE4|A0A072TJE4_MEDTR	Ulp1 protease family, carboxy-terminal domain protein	PF02902: Ulp1 protease family, C-terminal catalytic domain	IPR003653: Ulp1 protease family, C-terminal catalytic domain	GO:0006508 BP: proteolysis;GO:0008234 MF: cysteine-type peptidase activity	G	PF02902	IPR003653	GO:0006508; GO:0008234
control		TraesCS5A01G196400	1	***	tr|N1QSK9|N1QSK9_AEGTA	Ubiquitin	PF00240: Ubiquitin family; PF01020: Ribosomal L40e family	IPR000626: Ubiquitin domain; IPR001975: Ribosomal protein L40e; IPR011332: Zinc-binding ribosomal protein; IPR019954: Ubiquitin conserved site; IPR019956: Ubiquitin; IPR029071: Ubiquitin-related domain	GO:0003735 MF: structural constituent of ribosome;GO:0005515 MF: protein binding;GO:0005840 CC: ribosome;GO:0006412 BP: translation	G	PF00240; PF01020	IPR000626; IPR001975; IPR011332; IPR019954; IPR019956; IPR029071	GO:0003735; GO:0005515; GO:0005840; GO:0006412
control		TraesCS5A01G196500	1	***	tr|A0A151U7N8|A0A151U7N8_CAJCA	Endo-1,4-beta-xylanase	PF00331: Glycosyl hydrolase family 10	IPR001000: Glycoside hydrolase family 10 domain; IPR008979: Galactose-binding domain-like; IPR013783: Immunoglobulin-like fold; IPR017853: Glycoside hydrolase superfamily	GO:0004553 MF: hydrolase activity, hydrolyzing O-glycosyl compounds;GO:0005975 BP: carbohydrate metabolic process	G	PF00331	IPR001000; IPR008979; IPR013783; IPR017853	GO:0004553; GO:0005975
control		TraesCS5A01G196600	1	***	tr|A0A151U7N8|A0A151U7N8_CAJCA	Endo-1,4-beta-xylanase	PF00331: Glycosyl hydrolase family 10	IPR001000: Glycoside hydrolase family 10 domain; IPR008979: Galactose-binding domain-like; IPR013783: Immunoglobulin-like fold; IPR017853: Glycoside hydrolase superfamily	GO:0004553 MF: hydrolase activity, hydrolyzing O-glycosyl compounds;GO:0005975 BP: carbohydrate metabolic process	G	PF00331	IPR001000; IPR008979; IPR013783; IPR017853	GO:0004553; GO:0005975
control		TraesCS5A01G196700	1	***	tr|N1QSK9|N1QSK9_AEGTA	Ubiquitin	PF00240: Ubiquitin family	IPR000626: Ubiquitin domain; IPR019954: Ubiquitin conserved site; IPR019956: Ubiquitin; IPR029071: Ubiquitin-related domain	GO:0005515 MF: protein binding	G	PF00240	IPR000626; IPR019954; IPR019956; IPR029071	GO:0005515
control		TraesCS5A01G196800	1	***	tr|N1QPD5|N1QPD5_AEGTA	Subtilisin-like protease	PF05922: Peptidase inhibitor I9; PF00082: Subtilase family	IPR000209: Peptidase S8/S53 domain; IPR010259: Peptidase S8 propeptide/proteinase inhibitor I9; IPR015500: Peptidase S8, subtilisin-related; IPR022398: Peptidase S8, subtilisin, His-active site; IPR023827: Peptidase S8, subtilisin, Asp-active site; IPR023828: Peptidase S8, subtilisin, Ser-active site	GO:0004252 MF: serine-type endopeptidase activity;GO:0006508 BP: proteolysis	G	PF05922; PF00082	IPR000209; IPR010259; IPR015500; IPR022398; IPR023827; IPR023828	GO:0004252; GO:0006508
control		TraesCS5A01G196900	1	***	tr|N1QPD5|N1QPD5_AEGTA	Subtilisin-like protease	PF05922: Peptidase inhibitor I9; PF00082: Subtilase family	IPR000209: Peptidase S8/S53 domain; IPR010259: Peptidase S8 propeptide/proteinase inhibitor I9; IPR015500: Peptidase S8, subtilisin-related; IPR022398: Peptidase S8, subtilisin, His-active site; IPR023828: Peptidase S8, subtilisin, Ser-active site	GO:0004252 MF: serine-type endopeptidase activity;GO:0006508 BP: proteolysis	G	PF05922; PF00082	IPR000209; IPR010259; IPR015500; IPR022398; IPR023828	GO:0004252; GO:0006508
control		TraesCS5A01G197000	1	***	tr|Q1EP43|Q1EP43_MUSBA	Protein kinase, putative	PF12819: Carbohydrate-binding protein of the ER; PF13855: Leucine rich repeat; PF07714: Protein tyrosine kinase	IPR000719: Protein kinase domain; IPR001245: Serine-threonine/tyrosine-protein kinase, catalytic domain; IPR001611: Leucine-rich repeat; IPR008271: Serine/threonine-protein kinase, active site; IPR011009: Protein kinase-like domain; IPR024788: Malectin-like carbohydrate-binding domain; IPR032675: Leucine-rich repeat domain, L domain-like	GO:0004672 MF: protein kinase activity;GO:0005515 MF: protein binding;GO:0005524 MF: ATP binding;GO:0006468 BP: protein phosphorylation	G	PF12819; PF13855; PF07714	IPR000719; IPR001245; IPR001611; IPR008271; IPR011009; IPR024788; IPR032675	GO:0004672; GO:0005515; GO:0005524; GO:0006468
control		TraesCS5A01G197100	1	***	tr|Q654Z6|Q654Z6_ORYSJ	Receptor protein kinase-like	PF07714: Protein tyrosine kinase	IPR000719: Protein kinase domain; IPR001245: Serine-threonine/tyrosine-protein kinase, catalytic domain; IPR011009: Protein kinase-like domain	GO:0004672 MF: protein kinase activity;GO:0005524 MF: ATP binding;GO:0006468 BP: protein phosphorylation	G	PF07714	IPR000719; IPR001245; IPR011009	GO:0004672; GO:0005524; GO:0006468
control		TraesCS5A01G197200	1	***	tr|Q1EP43|Q1EP43_MUSBA	Protein kinase, putative	PF12819: Carbohydrate-binding protein of the ER; PF07714: Protein tyrosine kinase	IPR000719: Protein kinase domain; IPR001245: Serine-threonine/tyrosine-protein kinase, catalytic domain; IPR008271: Serine/threonine-protein kinase, active site; IPR011009: Protein kinase-like domain; IPR017441: Protein kinase, ATP binding site; IPR024788: Malectin-like carbohydrate-binding domain; IPR032675: Leucine-rich repeat domain, L domain-like	GO:0004672 MF: protein kinase activity;GO:0005524 MF: ATP binding;GO:0006468 BP: protein phosphorylation	G	PF12819; PF07714	IPR000719; IPR001245; IPR008271; IPR011009; IPR017441; IPR024788; IPR032675	GO:0004672; GO:0005524; GO:0006468
control		TraesCS5A01G197300	1	***	AT1G51870.1	protein kinase family protein	PF12819: Carbohydrate-binding protein of the ER; PF07714: Protein tyrosine kinase	IPR000719: Protein kinase domain; IPR001245: Serine-threonine/tyrosine-protein kinase, catalytic domain; IPR008271: Serine/threonine-protein kinase, active site; IPR011009: Protein kinase-like domain; IPR017441: Protein kinase, ATP binding site; IPR024788: Malectin-like carbohydrate-binding domain; IPR032675: Leucine-rich repeat domain, L domain-like	GO:0004672 MF: protein kinase activity;GO:0005524 MF: ATP binding;GO:0006468 BP: protein phosphorylation	G	PF12819; PF07714	IPR000719; IPR001245; IPR008271; IPR011009; IPR017441; IPR024788; IPR032675	GO:0004672; GO:0005524; GO:0006468
control		TraesCS5A01G197400	1	***	tr|A0A1B4Z3W0|A0A1B4Z3W0_9ROSA	Carboxyl methyltransferase	PF03492: SAM dependent carboxyl methyltransferase	IPR005299: SAM dependent carboxyl methyltransferase; IPR029063: S-adenosyl-L-methionine-dependent methyltransferase	GO:0008168 MF: methyltransferase activity	G	PF03492	IPR005299; IPR029063	GO:0008168
control		TraesCS5A01G197500	1	***	tr|A0A1E5WIR4|A0A1E5WIR4_9POAL	Protein transport protein Sec61 subunit alpha	PF10559: Plug domain of Sec61p; PF00344: SecY translocase	IPR002208: SecY/SEC61-alpha family; IPR019561: Translocon Sec61/SecY, plug domain; IPR023201: SecY subunit domain; IPR030659: SecY conserved site	GO:0015031 BP: protein transport;GO:0016020 CC: membrane	G	PF10559; PF00344	IPR002208; IPR019561; IPR023201; IPR030659	GO:0015031; GO:0016020
control		TraesCS5A01G197600	1	*-*	tr|A9UKL8|A9UKL8_HORVU	F-box like protein	NA	NA	NA	TE?	NA	NA	NA
control		TraesCS5A01G197700	1	***	tr|W9R5U8|W9R5U8_9ROSA	Histone acetyltransferase type B catalytic subunit	PF10394: Histone acetyl transferase HAT1 N-terminus; PF00583: Acetyltransferase (GNAT) family	IPR000182: GNAT domain; IPR016181: Acyl-CoA N-acyltransferase; IPR019467: Histone acetyl transferase HAT1 N-terminal	GO:0006325 BP: chromatin organization;GO:0008080 MF: N-acetyltransferase activity	G	PF10394; PF00583	IPR000182; IPR016181; IPR019467	GO:0006325; GO:0008080
control		TraesCS5A01G197800	1	***	tr|A0A0K9NKB2|A0A0K9NKB2_ZOSMR	WD-repeat cell cycle regulatory protein	PF12894: Anaphase-promoting complex subunit 4 WD40 domain; PF00400: WD domain, G-beta repeat	IPR001680: WD40 repeat; IPR015943: WD40/YVTN repeat-like-containing domain; IPR017986: WD40-repeat-containing domain; IPR019775: WD40 repeat, conserved site; IPR024977: Anaphase-promoting complex subunit 4, WD40 domain	GO:0005515 MF: protein binding	G	PF12894; PF00400	IPR001680; IPR015943; IPR017986; IPR019775; IPR024977	GO:0005515
control		TraesCS5A01G197900	1	*-*	tr|A0A0K9NGV3|A0A0K9NGV3_ZOSMR	Histone-lysine N-methyltransferase	PF05033: Pre-SET motif; PF00856: SET domain	IPR001214: SET domain; IPR003616: Post-SET domain; IPR007728: Pre-SET domain	GO:0005515 MF: protein binding;GO:0005634 CC: nucleus;GO:0008270 MF: zinc ion binding;GO:0018024 MF: histone-lysine N-methyltransferase activity;GO:0034968 BP: histone lysine methylation	G	PF05033; PF00856	IPR001214; IPR003616; IPR007728	GO:0005515; GO:0005634; GO:0008270; GO:0018024; GO:0034968
control		TraesCS5A01G198000	NA	NA	NA	NA	NA	NA	NA	NA	NA	NA	NA
control	5A_RAC875_c25733_2477	TraesCS5A01G193900	1	***	tr|Q4R1G9|Q4R1G9_ORYRU	Alcohol dehydrogenase	PF08240: Alcohol dehydrogenase GroES-like domain; PF00107: Zinc-binding dehydrogenase	IPR002328: Alcohol dehydrogenase, zinc-type, conserved site; IPR011032: GroES-like; IPR013149: Alcohol dehydrogenase, C-terminal; IPR013154: Alcohol dehydrogenase, N-terminal; IPR016040: NAD(P)-binding domain; IPR020843: Polyketide synthase, enoylreductase domain	GO:0008270 MF: zinc ion binding;GO:0016491 MF: oxidoreductase activity;GO:0055114 BP: oxidation-reduction process	G	PF08240; PF00107	IPR002328; IPR011032; IPR013149; IPR013154; IPR016040; IPR020843	GO:0008270; GO:0016491; GO:0055114
control		TraesCS5A01G194000	1	***	sp|A9ULB4|TRIA1_XENTR	TP53-regulated inhibitor of apoptosis 1	PF05254: Uncharacterised protein family (UPF0203)	IPR007918: Mitochondrial distribution/morphology family 35/apoptosis	NA	G	PF05254	IPR007918	NA
control		TraesCS5A01G194100	1	***	tr|F8WL79|F8WL79_CITUN	Aminopeptidase	PF01433: Peptidase family M1; PF11838: ERAP1-like C-terminal domain	IPR014782: Peptidase M1, membrane alanine aminopeptidase, N-terminal; IPR024571: ERAP1-like C-terminal domain	GO:0008237 MF: metallopeptidase activity;GO:0008270 MF: zinc ion binding	G	PF01433; PF11838	IPR014782; IPR024571	GO:0008237; GO:0008270
control		TraesCS5A01G194200	1	***	tr|F8WL79|F8WL79_CITUN	Aminopeptidase	PF01433: Peptidase family M1; PF11838: ERAP1-like C-terminal domain	IPR014782: Peptidase M1, membrane alanine aminopeptidase, N-terminal; IPR024571: ERAP1-like C-terminal domain	GO:0008237 MF: metallopeptidase activity;GO:0008270 MF: zinc ion binding	G	PF01433; PF11838	IPR014782; IPR024571	GO:0008237; GO:0008270
control		TraesCS5A01G194300	1	***	tr|F8WL79|F8WL79_CITUN	Aminopeptidase	PF01433: Peptidase family M1; PF11838: ERAP1-like C-terminal domain	IPR014782: Peptidase M1, membrane alanine aminopeptidase, N-terminal; IPR024571: ERAP1-like C-terminal domain	GO:0008237 MF: metallopeptidase activity;GO:0008270 MF: zinc ion binding	G	PF01433; PF11838	IPR014782; IPR024571	GO:0008237; GO:0008270
control		TraesCS5A01G194400	1	***	tr|A0A072TS20|A0A072TS20_MEDTR	LAG1 longevity assurance-like protein	PF03798: TLC domain	IPR006634: TRAM/LAG1/CLN8 homology domain	GO:0016021 CC: integral component of membrane	G	PF03798	IPR006634	GO:0016021
control		TraesCS5A01G194500	1	*-*	sp|O60016|CLR4_SCHPO	Histone-lysine N-methyltransferase, H3 lysine-9 specific	PF02182: SAD/SRA domain; PF05033: Pre-SET motif; PF00856: SET domain	IPR001214: SET domain; IPR003105: SRA-YDG; IPR007728: Pre-SET domain; IPR015947: PUA-like domain; IPR025794: Histone H3-K9 methyltransferase, plant	GO:0005515 MF: protein binding;GO:0005634 CC: nucleus;GO:0008270 MF: zinc ion binding;GO:0016571 BP: histone methylation;GO:0018024 MF: histone-lysine N-methyltransferase activity;GO:0034968 BP: histone lysine methylation;GO:0042393 MF: histone binding	G	PF02182; PF05033; PF00856	IPR001214; IPR003105; IPR007728; IPR015947; IPR025794	GO:0005515; GO:0005634; GO:0008270; GO:0016571; GO:0018024; GO:0034968; GO:0042393
control		TraesCS5A01G194600	1	***	tr|M8B7L5|M8B7L5_AEGTA	Chloroplastic group IIA intron splicing facilitator CRS1, chloroplastic	PF01985: CRS1 / YhbY (CRM) domain	IPR001890: RNA-binding, CRM domain	GO:0003723 MF: RNA binding	G	PF01985	IPR001890	GO:0003723
control		TraesCS5A01G194700	1	*-*	AT4G10890.3	DDE family endonuclease	PF10382: Protein of unknown function (DUF2439)	IPR018838: Domain of unknown function DUF2439	NA	TE?	PF10382	IPR018838	NA
control		TraesCS5A01G194800	1	--*	AT1G76820.1	eukaryotic translation initiation factor 2 (eIF-2) family protein	PF10382: Protein of unknown function (DUF2439)	IPR018838: Domain of unknown function DUF2439	NA	G	PF10382	IPR018838	NA
control		TraesCS5A01G194900	1	***	tr|A0A072U5P8|A0A072U5P8_MEDTR	Transmembrane protein, putative	NA	NA	NA	G	NA	NA	NA
control		TraesCS5A01G195000	1	*-*	tr|A0A061QP83|A0A061QP83_9CHLO	Wd repeat protein	PF00400: WD domain, G-beta repeat	IPR001680: WD40 repeat; IPR015943: WD40/YVTN repeat-like-containing domain; IPR017986: WD40-repeat-containing domain; IPR019775: WD40 repeat, conserved site	GO:0005515 MF: protein binding	G	PF00400	IPR001680; IPR015943; IPR017986; IPR019775	GO:0005515
control		TraesCS5A01G195100	1	***	tr|M7Z745|M7Z745_TRIUA	Agmatine deiminase	PF04371: Porphyromonas-type peptidyl-arginine deiminase	IPR007466: Peptidyl-arginine deiminase, Porphyromonas-type; IPR017754: Agmatine deiminase	GO:0004668 MF: protein-arginine deiminase activity;GO:0009446 BP: putrescine biosynthetic process;GO:0047632 MF: agmatine deiminase activity	G	PF04371	IPR007466; IPR017754	GO:0004668; GO:0009446; GO:0047632
control		TraesCS5A01G195200	1	-**	tr|A0A1J6JQR3|A0A1J6JQR3_NICAT	Skp1-like protein 1a	NA	NA	NA	G	NA	NA	NA
control		TraesCS5A01G195300	NA	NA	NA	NA	NA	NA	NA	NA	NA	NA	NA
control		TraesCS5A01G195400	1	*-*	tr|A0A1E5UNQ5|A0A1E5UNQ5_9POAL	Guanine nucleotide exchange factor SPIKE 1	NA	NA	NA	G	NA	NA	NA
control		TraesCS5A01G195500	1	***	tr|A0A1D5YEA7|A0A1D5YEA7_WHEAT	3-ketoacyl-CoA synthase	PF08392: FAE1/Type III polyketide synthase-like protein; PF08541: 3-Oxoacyl-[acyl-carrier-protein (ACP)] synthase III C terminal	IPR012392: Very-long-chain 3-ketoacyl-CoA synthase; IPR013601: FAE1/Type III polyketide synthase-like protein; IPR013747: 3-Oxoacyl-[acyl-carrier-protein (ACP)] synthase III, C-terminal; IPR016039: Thiolase-like	GO:0003824 MF: catalytic activity;GO:0006633 BP: fatty acid biosynthetic process;GO:0008152 BP: metabolic process;GO:0016020 CC: membrane;GO:0016747 MF: transferase activity, transferring acyl groups other than amino-acyl groups	G	PF08392; PF08541	IPR012392; IPR013601; IPR013747; IPR016039	GO:0003824; GO:0006633; GO:0008152; GO:0016020; GO:0016747
control		TraesCS5A01G195600	1	***	tr|B6UF67|B6UF67_MAIZE	Holocarboxylase synthetase	NA	IPR016549: Uncharacterised conserved protein UCP009193	NA	G	NA	IPR016549	NA
control		TraesCS5A01G195700	1	*-*	tr|A0A199W665|A0A199W665_ANACO	Transcription repressor OFP14	PF04844: Transcriptional repressor, ovate	IPR006458: Ovate protein family, C-terminal	NA	G	PF04844	IPR006458	NA
control		TraesCS5A01G195800	1	--*	sp|Q5LW09|TTCA_RUEPO	tRNA 2-thiocytidine biosynthesis protein TtcA	NA	NA	NA	G	NA	NA	NA
control		TraesCS5A01G195900	NA	NA	NA	NA	NA	NA	NA	NA	NA	NA	NA
control		TraesCS5A01G195900	1	***	tr|A0A199W6C5|A0A199W6C5_ANACO	Histidine protein methyltransferase	PF10294: Lysine methyltransferase	IPR019410: Lysine methyltransferase; IPR029063: S-adenosyl-L-methionine-dependent methyltransferase	NA	G	PF10294	IPR019410; IPR029063	NA
control		TraesCS5A01G196000	1	***	tr|C1EDF3|C1EDF3_MICCC	Protein arginine methyltransferase	PF06325: Ribosomal protein L11 methyltransferase (PrmA)	IPR025799: Protein arginine N-methyltransferase; IPR029063: S-adenosyl-L-methionine-dependent methyltransferase	GO:0006479 BP: protein methylation;GO:0008168 MF: methyltransferase activity	G	PF06325	IPR025799; IPR029063	GO:0006479; GO:0008168
control		TraesCS5A01G196000	NA	NA	NA	NA	NA	NA	NA	NA	NA	NA	NA
control	5B_AX-158524974	TraesCS5B01G412600	NA	NA	NA	NA	NA	NA	NA	NA	NA	NA	NA
control		TraesCS5B01G412700	1	***	tr|A4K4Y8|A4K4Y8_WHEAT	Tubulin alpha chain	PF00091: Tubulin/FtsZ family, GTPase domain; PF03953: Tubulin C-terminal domain	IPR000217: Tubulin; IPR002452: Alpha tubulin; IPR003008: Tubulin/FtsZ, GTPase domain; IPR008280: Tubulin/FtsZ, C-terminal; IPR017975: Tubulin, conserved site; IPR018316: Tubulin/FtsZ, 2-layer sandwich domain	GO:0003924 MF: GTPase activity;GO:0005200 MF: structural constituent of cytoskeleton;GO:0005525 MF: GTP binding;GO:0005874 CC: microtubule;GO:0007017 BP: microtubule-based process	G	PF00091; PF03953	IPR000217; IPR002452; IPR003008; IPR008280; IPR017975; IPR018316	GO:0003924; GO:0005200; GO:0005525; GO:0005874; GO:0007017
control		TraesCS5B01G412800	1	--*	AT1G67390.1	F-box family protein	NA	IPR001810: F-box domain; IPR032675: Leucine-rich repeat domain, L domain-like	GO:0005515 MF: protein binding	TE?	NA	IPR001810; IPR032675	GO:0005515
control		TraesCS5B01G412900	1	***	tr|W5F9D9|W5F9D9_WHEAT	Pectin acetylesterase	PF03283: Pectinacetylesterase	IPR004963: Pectinacetylesterase/NOTUM; IPR029058: Alpha/Beta hydrolase fold	GO:0016787 MF: hydrolase activity	G	PF03283	IPR004963; IPR029058	GO:0016787
control		TraesCS5B01G413000	1	***	sp|Q1RKD0|NUOI_RICBR	NADH-quinone oxidoreductase subunit I	PF12838: 4Fe-4S dicluster domain	IPR010226: NADH-quinone oxidoreductase, chain I; IPR017896: 4Fe-4S ferredoxin-type, iron-sulphur binding domain; IPR017900: 4Fe-4S ferredoxin, iron-sulphur binding, conserved site	GO:0016020 CC: membrane;GO:0016651 MF: oxidoreductase activity, acting on NAD(P)H;GO:0051539 MF: 4 iron, 4 sulfur cluster binding;GO:0055114 BP: oxidation-reduction process	G	PF12838	IPR010226; IPR017896; IPR017900	GO:0016020; GO:0016651; GO:0051539; GO:0055114
control		TraesCS5B01G413100	1	***	tr|B6TW66|B6TW66_MAIZE	Cytosolic purine 5-nucleotidase	PF05761: 5' nucleotidase family	IPR008380: HAD-superfamily hydrolase, subfamily IG, 5'-nucleotidase; IPR016695: Purine 5'-nucleotidase; IPR023214: HAD-like domain	NA	G	PF05761	IPR008380; IPR016695; IPR023214	NA
control		TraesCS5B01G413200	1	***	AT5G42765.1	plasma membrane fusion protein	NA	NA	NA	G	NA	NA	NA
control		TraesCS5B01G413300	1	***	tr|A0A061FCK1|A0A061FCK1_THECC	Leucine carboxyl methyltransferase	PF04072: Leucine carboxyl methyltransferase	IPR007213: Methyltransferase Ppm1/Ppm2/Tcmp; IPR011610: S-adenosyl-L-methionine-dependent methyltransferase, putative; IPR029063: S-adenosyl-L-methionine-dependent methyltransferase	GO:0008168 MF: methyltransferase activity;GO:0032259 BP: methylation	G	PF04072	IPR007213; IPR011610; IPR029063	GO:0008168; GO:0032259
control		TraesCS5B01G413400	1	*-*	tr|A0A061FBR3|A0A061FBR3_THECC	S-adenosyl-L-methionine-dependent methyltransferases superfamily protein	PF03141: Putative S-adenosyl-L-methionine-dependent methyltransferase	IPR004159: Putative S-adenosyl-L-methionine-dependent methyltransferase; IPR029063: S-adenosyl-L-methionine-dependent methyltransferase	GO:0008168 MF: methyltransferase activity	G	PF03141	IPR004159; IPR029063	GO:0008168
control		TraesCS5B01G413500	1	*-*	tr|A9U4U7|A9U4U7_PHYPA	NADPH--cytochrome P450 reductase	PF00258: Flavodoxin; PF04055: Radical SAM superfamily; PF08608: Wyosine base formation	IPR001094: Flavodoxin-like; IPR007197: Radical SAM; IPR008254: Flavodoxin/nitric oxide synthase; IPR013785: Aldolase-type TIM barrel; IPR013917: tRNA wybutosine-synthesis; IPR029039: Flavoprotein-like domain	GO:0003824 MF: catalytic activity;GO:0010181 MF: FMN binding;GO:0051536 MF: iron-sulfur cluster binding;GO:0055114 BP: oxidation-reduction process	G	PF00258; PF04055; PF08608	IPR001094; IPR007197; IPR008254; IPR013785; IPR013917; IPR029039	GO:0003824; GO:0010181; GO:0051536; GO:0055114
control		TraesCS5B01G413600	1	***	tr|M8C2D6|M8C2D6_AEGTA	Pentatricopeptide repeat-containing protein	PF01535: PPR repeat; PF13812: Pentatricopeptide repeat domain; PF13041: PPR repeat family; PF14432: DYW family of nucleic acid deaminases	IPR002885: Pentatricopeptide repeat; IPR011990: Tetratricopeptide-like helical domain; IPR032867: DYW domain	GO:0005515 MF: protein binding;GO:0008270 MF: zinc ion binding	G	PF01535; PF13812; PF13041; PF14432	IPR002885; IPR011990; IPR032867	GO:0005515; GO:0008270
control		TraesCS5B01G413700	1	***	tr|A0A0B2RUL4|A0A0B2RUL4_GLYSO	MIP18 family protein	PF01883: Domain of unknown function DUF59	IPR002744: Domain of unknown function DUF59	NA	G	PF01883	IPR002744	NA
control		TraesCS5B01G413800	1	***	tr|G7JG61|G7JG61_MEDTR	Erythronate-4-phosphate dehydrogenase family protein	NA	NA	NA	G	NA	NA	NA
control		TraesCS5B01G413900	1	*-*	tr|A0A1D6GG94|A0A1D6GG94_MAIZE	Auxin-responsive protein	PF14383: DUF761-associated sequence motif	IPR032795: DUF3741-associated sequence motif	NA	G	PF14383	IPR032795	NA
control		TraesCS5B01G414000	1	***	tr|A0A0B2PKB3|A0A0B2PKB3_GLYSO	Nitrate transporter 1.1	PF00854: POT family	IPR000109: Proton-dependent oligopeptide transporter family; IPR020846: Major facilitator superfamily domain	GO:0005215 MF: transporter activity;GO:0006810 BP: transport;GO:0016020 CC: membrane	G	PF00854	IPR000109; IPR020846	GO:0005215; GO:0006810; GO:0016020
control		TraesCS5B01G414100	1	--*	tr|W9RUB8|W9RUB8_9ROSA	DNA-directed RNA polymerase II subunit	PF03876: SHS2 domain found in N terminus of Rpb7p/Rpc25p/MJ0397; PF08292: RNA polymerase III subunit Rpc25	IPR005576: RNA polymerase Rpb7, N-terminal; IPR012340: Nucleic acid-binding, OB-fold; IPR013238: RNA polymerase III, subunit Rpc25	GO:0003899 MF: DNA-directed 5'-3' RNA polymerase activity;GO:0006351 BP: transcription, DNA-templated	G	PF03876; PF08292	IPR005576; IPR012340; IPR013238	GO:0003899; GO:0006351
control		TraesCS5B01G414200	1	***	tr|Q6T485|Q6T485_WHEAT	Cytochrome P450	PF00067: Cytochrome P450	IPR001128: Cytochrome P450; IPR002401: Cytochrome P450, E-class, group I; IPR017972: Cytochrome P450, conserved site	GO:0005506 MF: iron ion binding;GO:0016705 MF: oxidoreductase activity, acting on paired donors, with incorporation or reduction of molecular oxygen;GO:0020037 MF: heme binding;GO:0055114 BP: oxidation-reduction process	G	PF00067	IPR001128; IPR002401; IPR017972	GO:0005506; GO:0016705; GO:0020037; GO:0055114
control		TraesCS5B01G414300	1	***	tr|Q8VXA7|Q8VXA7_ORYSA	Cinnamoyl CoA reductase	PF01370: NAD dependent epimerase/dehydratase family	IPR001509: NAD-dependent epimerase/dehydratase; IPR016040: NAD(P)-binding domain	GO:0003824 MF: catalytic activity;GO:0050662 MF: coenzyme binding	G	PF01370	IPR001509; IPR016040	GO:0003824; GO:0050662
control		TraesCS5B01G414400	1	***	tr|Q6T485|Q6T485_WHEAT	Cytochrome P450	PF00067: Cytochrome P450	IPR001128: Cytochrome P450	GO:0005506 MF: iron ion binding;GO:0016705 MF: oxidoreductase activity, acting on paired donors, with incorporation or reduction of molecular oxygen;GO:0020037 MF: heme binding;GO:0055114 BP: oxidation-reduction process	G	PF00067	IPR001128	GO:0005506; GO:0016705; GO:0020037; GO:0055114
control		TraesCS5B01G414500	1	***	tr|Q8VXA7|Q8VXA7_ORYSA	Cinnamoyl CoA reductase	PF01370: NAD dependent epimerase/dehydratase family	IPR001509: NAD-dependent epimerase/dehydratase; IPR016040: NAD(P)-binding domain	GO:0003824 MF: catalytic activity;GO:0050662 MF: coenzyme binding	G	PF01370	IPR001509; IPR016040	GO:0003824; GO:0050662
control		TraesCS5B01G414600	1	***	tr|B9MVJ6|B9MVJ6_POPTR	Serpin family protein	PF00079: Serpin (serine protease inhibitor)	IPR023796: Serpin domain	NA	G	PF00079	IPR023796	NA
control		TraesCS5B01G414700	1	--*	AT3G44400.5	Disease resistance protein (TIR-NBS-LRR class) family	NA	IPR032675: Leucine-rich repeat domain, L domain-like	NA	G	NA	IPR032675	NA
control		TraesCS5B01G414800	1	--*	AT1G30930.1	F-box family protein	NA	IPR001810: F-box domain	GO:0005515 MF: protein binding	TE?	NA	IPR001810	GO:0005515
control		TraesCS5B01G414900	1	***	tr|W5F8S6|W5F8S6_WHEAT	Succinate dehydrogenase [ubiquinone] flavoprotein subunit, mitochondrial	PF00890: FAD binding domain; PF02910: Fumarate reductase flavoprotein C-term	IPR003952: Fumarate reductase/succinate dehydrogenase, FAD-binding site; IPR003953: FAD-dependent oxidoreductase 2, FAD binding domain; IPR011281: Succinate dehydrogenase, flavoprotein subunit; IPR014006: Succinate dehydrogenase/fumarate reductase, flavoprotein subunit; IPR015939: Fumarate reductase/succinate dehydrogenase flavoprotein-like, C-terminal; IPR023753: FAD/NAD(P)-binding domain; IPR02…	GO:0006099 BP: tricarboxylic acid cycle;GO:0016491 MF: oxidoreductase activity;GO:0016627 MF: oxidoreductase activity, acting on the CH-CH group of donors;GO:0022900 BP: electron transport chain;GO:0050660 MF: flavin adenine dinucleotide binding;GO:0055114 BP: oxidation-reduction process	G	PF00890; PF02910	IPR003952; IPR003953; IPR011281; IPR014006; IPR015939; IPR023753; IPR027477; IPR030664	GO:0006099; GO:0016491; GO:0016627; GO:0022900; GO:0050660; GO:0055114
control		TraesCS5B01G415000	1	*-*	tr|G7KPX0|G7KPX0_MEDTR	Receptor-like kinase	PF07714: Protein tyrosine kinase	IPR000719: Protein kinase domain; IPR001245: Serine-threonine/tyrosine-protein kinase, catalytic domain; IPR008271: Serine/threonine-protein kinase, active site; IPR011009: Protein kinase-like domain; IPR017441: Protein kinase, ATP binding site	GO:0004672 MF: protein kinase activity;GO:0005524 MF: ATP binding;GO:0006468 BP: protein phosphorylation	G	PF07714	IPR000719; IPR001245; IPR008271; IPR011009; IPR017441	GO:0004672; GO:0005524; GO:0006468
control		TraesCS5B01G415100	1	***	tr|A0A0G2SJ83|A0A0G2SJ83_SALMI	Long-Chain Acyl-CoA Synthetase	PF00501: AMP-binding enzyme; PF13193: AMP-binding enzyme C-terminal domain	IPR000873: AMP-dependent synthetase/ligase; IPR020845: AMP-binding, conserved site; IPR025110: AMP-binding enzyme C-terminal domain	GO:0003824 MF: catalytic activity;GO:0008152 BP: metabolic process	G	PF00501; PF13193	IPR000873; IPR020845; IPR025110	GO:0003824; GO:0008152
control		TraesCS5B01G415200	1	***	tr|Q8H8M7|Q8H8M7_ORYSJ	F-box domain containing protein	NA	IPR001810: F-box domain	GO:0005515 MF: protein binding	TE?	NA	IPR001810	GO:0005515
control	5B_Kukri_c637_517	TraesCS5B01G566700	1	***	tr|W5FPY7|W5FPY7_WHEAT	Flavin-containing monooxygenase	PF13738: Pyridine nucleotide-disulphide oxidoreductase	IPR000103: Pyridine nucleotide-disulphide oxidoreductase, class-II; IPR023753: FAD/NAD(P)-binding domain	GO:0016491 MF: oxidoreductase activity;GO:0055114 BP: oxidation-reduction process	G	PF13738	IPR000103; IPR023753	GO:0016491; GO:0055114
control		TraesCS5B01G566800	NA	NA	NA	NA	NA	NA	NA	NA	NA	NA	NA
control		TraesCS5B01G566900	1	*-*	AT5G38350.1	Disease resistance protein (NBS-LRR class) family	PF00931: NB-ARC domain	IPR002182: NB-ARC; IPR003591: Leucine-rich repeat, typical subtype; IPR006553: Leucine-rich repeat, cysteine-containing subtype; IPR011991: Winged helix-turn-helix DNA-binding domain; IPR027417: P-loop containing nucleoside triphosphate hydrolase; IPR032675: Leucine-rich repeat domain, L domain-like	GO:0043531 MF: ADP binding	G	PF00931	IPR002182; IPR003591; IPR006553; IPR011991; IPR027417; IPR032675	GO:0043531
control		TraesCS5B01G567000	1	***	AT5G38350.1	Disease resistance protein (NBS-LRR class) family	PF00931: NB-ARC domain	IPR002182: NB-ARC; IPR003591: Leucine-rich repeat, typical subtype; IPR011991: Winged helix-turn-helix DNA-binding domain; IPR027417: P-loop containing nucleoside triphosphate hydrolase; IPR032675: Leucine-rich repeat domain, L domain-like	GO:0043531 MF: ADP binding	G	PF00931	IPR002182; IPR003591; IPR011991; IPR027417; IPR032675	GO:0043531
control		TraesCS5B01G567100	1	*-*	AT1G69550.1	disease resistance protein (TIR-NBS-LRR class)	NA	IPR003591: Leucine-rich repeat, typical subtype; IPR032675: Leucine-rich repeat domain, L domain-like	NA	G	NA	IPR003591; IPR032675	NA
control		TraesCS5B01G567200	1	--*	AT5G38350.1	Disease resistance protein (NBS-LRR class) family	PF00931: NB-ARC domain	IPR002182: NB-ARC; IPR011991: Winged helix-turn-helix DNA-binding domain; IPR027417: P-loop containing nucleoside triphosphate hydrolase	GO:0043531 MF: ADP binding	G	PF00931	IPR002182; IPR011991; IPR027417	GO:0043531
control		TraesCS5B01G567300	1	***	AT5G38350.1	Disease resistance protein (NBS-LRR class) family	PF00931: NB-ARC domain	IPR002182: NB-ARC; IPR003591: Leucine-rich repeat, typical subtype; IPR011991: Winged helix-turn-helix DNA-binding domain; IPR027417: P-loop containing nucleoside triphosphate hydrolase; IPR032675: Leucine-rich repeat domain, L domain-like	GO:0043531 MF: ADP binding	G	PF00931	IPR002182; IPR003591; IPR011991; IPR027417; IPR032675	GO:0043531
control		TraesCS5B01G567400	1	***	AT5G38350.1	Disease resistance protein (NBS-LRR class) family	PF00931: NB-ARC domain	IPR002182: NB-ARC; IPR003591: Leucine-rich repeat, typical subtype; IPR011991: Winged helix-turn-helix DNA-binding domain; IPR027417: P-loop containing nucleoside triphosphate hydrolase; IPR032675: Leucine-rich repeat domain, L domain-like	GO:0043531 MF: ADP binding	G	PF00931	IPR002182; IPR003591; IPR011991; IPR027417; IPR032675	GO:0043531
control		TraesCS5B01G567500	1	***	tr|A0A118K5N9|A0A118K5N9_CYNCS	Aquaporin-like protein	PF00230: Major intrinsic protein	IPR000425: Major intrinsic protein; IPR022357: Major intrinsic protein, conserved site; IPR023271: Aquaporin-like	GO:0005215 MF: transporter activity;GO:0006810 BP: transport;GO:0016020 CC: membrane	G	PF00230	IPR000425; IPR022357; IPR023271	GO:0005215; GO:0006810; GO:0016020
control		TraesCS5B01G567600	1	***	tr|Q08IH3|Q08IH3_HORVU	Aquaporin	PF00230: Major intrinsic protein	IPR000425: Major intrinsic protein; IPR022357: Major intrinsic protein, conserved site; IPR023271: Aquaporin-like	GO:0005215 MF: transporter activity;GO:0006810 BP: transport;GO:0016020 CC: membrane	G	PF00230	IPR000425; IPR022357; IPR023271	GO:0005215; GO:0006810; GO:0016020
control		TraesCS5B01G567700	1	--*	AT5G45060.2	Disease resistance protein (TIR-NBS-LRR class) family	NA	IPR032675: Leucine-rich repeat domain, L domain-like	NA	G	NA	IPR032675	NA
control		TraesCS5B01G567800	1	*-*	tr|C1KAE3|C1KAE3_HORVU	NBS-LRR disease resistance protein-like protein	NA	IPR032675: Leucine-rich repeat domain, L domain-like	NA	G	NA	IPR032675	NA
control		TraesCS5B01G567900	1	*-*	tr|C1KAE3|C1KAE3_HORVU	NBS-LRR disease resistance protein-like protein	NA	IPR027417: P-loop containing nucleoside triphosphate hydrolase	NA	G	NA	IPR027417	NA
control		TraesCS5B01G568000	1	***	tr|A0A0U2JSD1|A0A0U2JSD1_ORYSA	NBS-LRR-like resistance protein	PF00931: NB-ARC domain	IPR002182: NB-ARC; IPR011991: Winged helix-turn-helix DNA-binding domain; IPR027417: P-loop containing nucleoside triphosphate hydrolase; IPR032675: Leucine-rich repeat domain, L domain-like	GO:0043531 MF: ADP binding	G	PF00931	IPR002182; IPR011991; IPR027417; IPR032675	GO:0043531
control		TraesCS5B01G568100	1	--*	AT2G16870.3	Disease resistance protein (TIR-NBS-LRR class) family	NA	IPR032675: Leucine-rich repeat domain, L domain-like	NA	G	NA	IPR032675	NA
control		TraesCS5B01G568200	1	--*	AT5G38350.1	Disease resistance protein (NBS-LRR class) family	PF00931: NB-ARC domain	IPR002182: NB-ARC; IPR011991: Winged helix-turn-helix DNA-binding domain; IPR027417: P-loop containing nucleoside triphosphate hydrolase; IPR032675: Leucine-rich repeat domain, L domain-like	GO:0043531 MF: ADP binding	G	PF00931	IPR002182; IPR011991; IPR027417; IPR032675	GO:0043531
control		TraesCS5B01G568300	1	--*	tr|A0A067YPT2|A0A067YPT2_NYMME	Acetyl-coenzyme A carboxylase carboxyl transferase subunit beta, chloroplastic	PF02902: Ulp1 protease family, C-terminal catalytic domain	IPR003653: Ulp1 protease family, C-terminal catalytic domain	GO:0006508 BP: proteolysis;GO:0008234 MF: cysteine-type peptidase activity	G	PF02902	IPR003653	GO:0006508; GO:0008234
control		TraesCS5B01G568400	1	*-*	tr|D7KWJ3|D7KWJ3_ARALL	Kinase family protein	PF00564: PB1 domain; PF07714: Protein tyrosine kinase	IPR000270: PB1 domain; IPR000719: Protein kinase domain; IPR001245: Serine-threonine/tyrosine-protein kinase, catalytic domain; IPR008271: Serine/threonine-protein kinase, active site; IPR011009: Protein kinase-like domain; IPR017441: Protein kinase, ATP binding site	GO:0004672 MF: protein kinase activity;GO:0005515 MF: protein binding;GO:0005524 MF: ATP binding;GO:0006468 BP: protein phosphorylation	G	PF00564; PF07714	IPR000270; IPR000719; IPR001245; IPR008271; IPR011009; IPR017441	GO:0004672; GO:0005515; GO:0005524; GO:0006468
control		TraesCS5B01G568500	1	***	tr|M8A3S6|M8A3S6_TRIUA	Transcriptional corepressor LEUNIG	PF08513: LisH; PF00400: WD domain, G-beta repeat	IPR001680: WD40 repeat; IPR006594: LIS1 homology motif; IPR015943: WD40/YVTN repeat-like-containing domain; IPR017986: WD40-repeat-containing domain; IPR019775: WD40 repeat, conserved site	GO:0005515 MF: protein binding	G	PF08513; PF00400	IPR001680; IPR006594; IPR015943; IPR017986; IPR019775	GO:0005515
control		TraesCS5B01G568600	1	--*	sp|P0CO12|RNA14_CRYNJ	mRNA 3'-end-processing protein RNA14	NA	NA	NA	G	NA	NA	NA
control		TraesCS5B01G568700	1	***	tr|G7I4V2|G7I4V2_MEDTR	COP1-interacting-like protein	NA	NA	NA	G	NA	NA	NA
control		TraesCS5B01G568800	1	***	tr|G7I4V2|G7I4V2_MEDTR	COP1-interacting-like protein	NA	NA	NA	G	NA	NA	NA
control	5B_wsnp_Ex_c2207_4136036	TraesCS5B01G568900	1	*-*	tr|C0LGV8|C0LGV8_ARATH	Leucine-rich repeat receptor-like protein kinase	PF08263: Leucine rich repeat N-terminal domain	IPR013210: Leucine-rich repeat-containing N-terminal, plant-type; IPR032675: Leucine-rich repeat domain, L domain-like	NA	G	PF08263	IPR013210; IPR032675	NA
control		TraesCS5B01G569000	1	--*	AT5G40060.1	Disease resistance protein (NBS-LRR class) family	PF00931: NB-ARC domain	IPR002182: NB-ARC; IPR027417: P-loop containing nucleoside triphosphate hydrolase	GO:0043531 MF: ADP binding	G	PF00931	IPR002182; IPR027417	GO:0043531
control		TraesCS5B01G569100	1	*-*	tr|C1KAE3|C1KAE3_HORVU	NBS-LRR disease resistance protein-like protein	PF00931: NB-ARC domain	IPR002182: NB-ARC; IPR011991: Winged helix-turn-helix DNA-binding domain; IPR032675: Leucine-rich repeat domain, L domain-like	GO:0043531 MF: ADP binding	G	PF00931	IPR002182; IPR011991; IPR032675	GO:0043531
control		TraesCS5B01G569200	1	--*	AT4G36080.3	phosphotransferases/inositol or phosphatidylinositol kinase	NA	NA	NA	G	NA	NA	NA
control		TraesCS5B01G569300	1	***	tr|Q9LG50|Q9LG50_ORYSJ	NBS-LRR disease resistance protein-like	PF00931: NB-ARC domain	IPR002182: NB-ARC; IPR011991: Winged helix-turn-helix DNA-binding domain; IPR027417: P-loop containing nucleoside triphosphate hydrolase; IPR032675: Leucine-rich repeat domain, L domain-like	GO:0043531 MF: ADP binding	G	PF00931	IPR002182; IPR011991; IPR027417; IPR032675	GO:0043531
control		TraesCS5B01G569400	1	*-*	AT1G69550.1	disease resistance protein (TIR-NBS-LRR class)	NA	IPR032675: Leucine-rich repeat domain, L domain-like	NA	G	NA	IPR032675	NA
control		TraesCS5B01G569500	1	***	tr|A0A061ENN9|A0A061ENN9_THECC	2-oxoglutarate (2OG) and Fe(II)-dependent oxygenase superfamily protein	PF14226: non-haem dioxygenase in morphine synthesis N-terminal; PF03171: 2OG-Fe(II) oxygenase superfamily	IPR005123: Oxoglutarate/iron-dependent dioxygenase; IPR026992: Non-haem dioxygenase N-terminal domain; IPR027443: Isopenicillin N synthase-like	GO:0016491 MF: oxidoreductase activity;GO:0055114 BP: oxidation-reduction process	G	PF14226; PF03171	IPR005123; IPR026992; IPR027443	GO:0016491; GO:0055114
control		TraesCS5B01G569600	1	*-*	AT1G69550.1	disease resistance protein (TIR-NBS-LRR class)	NA	IPR006553: Leucine-rich repeat, cysteine-containing subtype; IPR032675: Leucine-rich repeat domain, L domain-like	NA	G	NA	IPR006553; IPR032675	NA
control		TraesCS5B01G569700	1	*-*	AT5G38350.1	Disease resistance protein (NBS-LRR class) family	PF00931: NB-ARC domain	IPR002182: NB-ARC; IPR011991: Winged helix-turn-helix DNA-binding domain; IPR027417: P-loop containing nucleoside triphosphate hydrolase	GO:0043531 MF: ADP binding	G	PF00931	IPR002182; IPR011991; IPR027417	GO:0043531
control		TraesCS5B01G569800	1	--*	AT5G38350.1	Disease resistance protein (NBS-LRR class) family	PF00931: NB-ARC domain	IPR002182: NB-ARC; IPR011991: Winged helix-turn-helix DNA-binding domain; IPR027417: P-loop containing nucleoside triphosphate hydrolase; IPR032675: Leucine-rich repeat domain, L domain-like	GO:0043531 MF: ADP binding	G	PF00931	IPR002182; IPR011991; IPR027417; IPR032675	GO:0043531
control		TraesCS5B01G569900	1	--*	AT5G38350.1	Disease resistance protein (NBS-LRR class) family	PF00931: NB-ARC domain	IPR002182: NB-ARC; IPR011991: Winged helix-turn-helix DNA-binding domain; IPR027417: P-loop containing nucleoside triphosphate hydrolase; IPR032675: Leucine-rich repeat domain, L domain-like	GO:0043531 MF: ADP binding	G	PF00931	IPR002182; IPR011991; IPR027417; IPR032675	GO:0043531
control		TraesCS5B01G570000	1	*-*	AT1G69550.1	disease resistance protein (TIR-NBS-LRR class)	NA	IPR032675: Leucine-rich repeat domain, L domain-like	NA	G	NA	IPR032675	NA
control		TraesCS5B01G570100	1	***	tr|G7J516|G7J516_MEDTR	4-coumarate:CoA ligase-like protein	PF00501: AMP-binding enzyme; PF13193: AMP-binding enzyme C-terminal domain	IPR000873: AMP-dependent synthetase/ligase; IPR020845: AMP-binding, conserved site; IPR025110: AMP-binding enzyme C-terminal domain	GO:0003824 MF: catalytic activity;GO:0008152 BP: metabolic process	G	PF00501; PF13193	IPR000873; IPR020845; IPR025110	GO:0003824; GO:0008152
control		TraesCS5B01G570200	1	***	tr|B8XSN0|B8XSN0_WHEAT	Cytochrome P450	PF00067: Cytochrome P450	IPR001128: Cytochrome P450; IPR002401: Cytochrome P450, E-class, group I; IPR017972: Cytochrome P450, conserved site	GO:0005506 MF: iron ion binding;GO:0016705 MF: oxidoreductase activity, acting on paired donors, with incorporation or reduction of molecular oxygen;GO:0020037 MF: heme binding;GO:0055114 BP: oxidation-reduction process	G	PF00067	IPR001128; IPR002401; IPR017972	GO:0005506; GO:0016705; GO:0020037; GO:0055114
control		TraesCS5B01G570300	1	***	tr|B8XSN0|B8XSN0_WHEAT	Cytochrome P450	PF00067: Cytochrome P450	IPR001128: Cytochrome P450; IPR002401: Cytochrome P450, E-class, group I; IPR017972: Cytochrome P450, conserved site	GO:0005506 MF: iron ion binding;GO:0016705 MF: oxidoreductase activity, acting on paired donors, with incorporation or reduction of molecular oxygen;GO:0020037 MF: heme binding;GO:0055114 BP: oxidation-reduction process	G	PF00067	IPR001128; IPR002401; IPR017972	GO:0005506; GO:0016705; GO:0020037; GO:0055114
control		TraesCS5B01G570400	1	***	tr|Q5QJR3|Q5QJR3_TAXWC	Acyl transferase	PF02458: Transferase family	IPR003480: Transferase	GO:0016747 MF: transferase activity, transferring acyl groups other than amino-acyl groups	G	PF02458	IPR003480	GO:0016747
control		TraesCS5B01G570500	1	--*	AT2G20510.3	translocase inner membrane subunit 44-1	NA	NA	NA	G	NA	NA	NA
control		TraesCS5B01G570600	1	*-*	tr|C1KAE3|C1KAE3_HORVU	NBS-LRR disease resistance protein-like protein	PF00931: NB-ARC domain	IPR002182: NB-ARC; IPR027417: P-loop containing nucleoside triphosphate hydrolase	GO:0043531 MF: ADP binding	G	PF00931	IPR002182; IPR027417	GO:0043531
control		TraesCS5B01G570700	1	*-*	tr|M8AZK6|M8AZK6_TRIUA	Methyl-CpG-binding domain-containing protein 9	NA	NA	NA	G	NA	NA	NA
control		TraesCS5B01G570800	1	***	tr|Q5PXH0|Q5PXH0_VITVI	Aquaporin	PF00230: Major intrinsic protein	IPR000425: Major intrinsic protein; IPR022357: Major intrinsic protein, conserved site; IPR023271: Aquaporin-like	GO:0005215 MF: transporter activity;GO:0006810 BP: transport;GO:0016020 CC: membrane	G	PF00230	IPR000425; IPR022357; IPR023271	GO:0005215; GO:0006810; GO:0016020
control		TraesCS5B01G570900	1	--*	tr|O49908|O49908_TOBAC	Invertase inhibitor	PF04043: Plant invertase/pectin methylesterase inhibitor	IPR006501: Pectinesterase inhibitor domain	GO:0004857 MF: enzyme inhibitor activity	G	PF04043	IPR006501	GO:0004857
control		TraesCS5B01G571000	1	*-*	tr|W5ZX13|W5ZX13_ATRCA	Heavy metal-associated protein	PF00403: Heavy-metal-associated domain	IPR006121: Heavy metal-associated domain, HMA	GO:0030001 BP: metal ion transport;GO:0046872 MF: metal ion binding	G	PF00403	IPR006121	GO:0030001; GO:0046872
control		TraesCS5B01G571100	1	***	tr|A0A061R8J1|A0A061R8J1_9CHLO	UPF0176 protein	PF00581: Rhodanese-like domain; PF12368: Rhodanase C-terminal	IPR001763: Rhodanese-like domain; IPR022111: Rhodanase, C-terminal	NA	G	PF00581; PF12368	IPR001763; IPR022111	NA
control	5B_wsnp_Ku_c16116_24914991	TraesCS5B01G571300	1	*-*	tr|A0A059LEM1|A0A059LEM1_9CHLO	LUC7-like protein	PF03194: LUC7 N_terminus	IPR004882: Luc7-related	GO:0003729 MF: mRNA binding;GO:0005685 CC: U1 snRNP;GO:0006376 BP: mRNA splice site selection	G	PF03194	IPR004882	GO:0003729; GO:0005685; GO:0006376
control		TraesCS5B01G571400	1	*-*	tr|B9SZV1|B9SZV1_RICCO	RNA binding protein, putative	PF00076: RNA recognition motif. (a.k.a. RRM, RBD, or RNP domain)	IPR000504: RNA recognition motif domain	GO:0003676 MF: nucleic acid binding	G	PF00076	IPR000504	GO:0003676
control		TraesCS5B01G571500	1	***	tr|A0A199VPB0|A0A199VPB0_ANACO	F-box protein	NA	IPR001810: F-box domain; IPR008979: Galactose-binding domain-like	GO:0005515 MF: protein binding	TE?	NA	IPR001810; IPR008979	GO:0005515
control		TraesCS5B01G571600	1	***	tr|A0A1E5V2G0|A0A1E5V2G0_9POAL	Pentatricopeptide repeat-containing protein	PF01535: PPR repeat; PF13041: PPR repeat family	IPR002885: Pentatricopeptide repeat; IPR011990: Tetratricopeptide-like helical domain	GO:0005515 MF: protein binding	G	PF01535; PF13041	IPR002885; IPR011990	GO:0005515
control		TraesCS5B01G571700	1	***	tr|F4JYE8|F4JYE8_ARATH	Nuclear transport factor 2 (NTF2) family protein	NA	IPR032710: NTF2-like domain	NA	G	NA	IPR032710	NA
control		TraesCS5B01G571800	1	***	tr|F4JYE8|F4JYE8_ARATH	Nuclear transport factor 2 (NTF2) family protein	NA	IPR032710: NTF2-like domain	NA	G	NA	IPR032710	NA
control		TraesCS5B01G571900	1	*-*	tr|F4JYE8|F4JYE8_ARATH	Nuclear transport factor 2 (NTF2) family protein	NA	IPR032710: NTF2-like domain	NA	G	NA	IPR032710	NA
control		TraesCS5B01G572000	1	--*	AT1G07330.2	dentin sialophosphoprotein	NA	IPR015943: WD40/YVTN repeat-like-containing domain	GO:0005515 MF: protein binding	G	NA	IPR015943	GO:0005515
control		TraesCS5B01G572100	1	***	tr|A0A061GGB2|A0A061GGB2_THECC	Late embryogenesis abundant (LEA) hydroxyproline-rich glycoprotein family	PF03168: Late embryogenesis abundant protein	IPR004864: Late embryogenesis abundant protein, LEA-14	NA	G	PF03168	IPR004864	NA
control		TraesCS5B01G572200	1	*-*	tr|C0LGJ8|C0LGJ8_ARATH	Leucine-rich repeat receptor-like protein kinase	PF08263: Leucine rich repeat N-terminal domain; PF13855: Leucine rich repeat	IPR001611: Leucine-rich repeat; IPR013210: Leucine-rich repeat-containing N-terminal, plant-type; IPR032675: Leucine-rich repeat domain, L domain-like	GO:0005515 MF: protein binding	G	PF08263; PF13855	IPR001611; IPR013210; IPR032675	GO:0005515
control		TraesCS5B01G572300	1	***	tr|A0A072UAG3|A0A072UAG3_MEDTR	Oxidoreductase/transition metal ion-binding protein, putative	NA	NA	NA	G	NA	NA	NA
control		TraesCS5B01G572400	1	***	tr|A0A173GPK3|A0A173GPK3_9ASPA	Glutathione S-transferase	PF02798: Glutathione S-transferase, N-terminal domain	IPR004045: Glutathione S-transferase, N-terminal; IPR010987: Glutathione S-transferase, C-terminal-like; IPR012336: Thioredoxin-like fold	GO:0005515 MF: protein binding	G	PF02798	IPR004045; IPR010987; IPR012336	GO:0005515
control		TraesCS5B01G572500	NA	NA	NA	NA	NA	NA	NA	NA	NA	NA	NA
control		TraesCS5B01G572600	1	***	tr|W0TUG3|W0TUG3_ACAMN	Pleiotropic drug resistance ABC transporter	PF14510: ABC-transporter extracellular N-terminal; PF00005: ABC transporter; PF01061: ABC-2 type transporter; PF08370: Plant PDR ABC transporter associated	IPR003439: ABC transporter-like; IPR003593: AAA+ ATPase domain; IPR013525: ABC-2 type transporter; IPR013581: Plant PDR ABC transporter associated; IPR027417: P-loop containing nucleoside triphosphate hydrolase; IPR029481: ABC-transporter extracellular N-terminal domain	GO:0005524 MF: ATP binding;GO:0016020 CC: membrane;GO:0016887 MF: ATPase activity	G	PF14510; PF00005; PF01061; PF08370	IPR003439; IPR003593; IPR013525; IPR013581; IPR027417; IPR029481	GO:0005524; GO:0016020; GO:0016887
control		TraesCS5B01G572700	1	***	tr|A0A0K9NP90|A0A0K9NP90_ZOSMR	TBC1 domain family member	PF00566: Rab-GTPase-TBC domain	IPR000195: Rab-GTPase-TBC domain	NA	G	PF00566	IPR000195	NA
control		TraesCS5B01G572800	1	--*	AT3G23210.2	basic helix-loop-helix (bHLH) DNA-binding superfamily protein	NA	NA	NA	G	NA	NA	NA
control		TraesCS5B01G572900	1	***	tr|A0A1C9ZW01|A0A1C9ZW01_HORVS	NADH-ubiquinone oxidoreductase chain 4	PF00361: Proton-conducting membrane transporter	IPR001750: NADH:quinone oxidoreductase/Mrp antiporter, membrane subunit; IPR003918: NADH:ubiquinone oxidoreductase; IPR010227: NADH-quinone oxidoreductase, chain M/4	GO:0008137 MF: NADH dehydrogenase (ubiquinone) activity;GO:0042773 BP: ATP synthesis coupled electron transport;GO:0055114 BP: oxidation-reduction process	G	PF00361	IPR001750; IPR003918; IPR010227	GO:0008137; GO:0042773; GO:0055114
control		TraesCS5B01G573000	1	--*	AT5G57920.1	early nodulin-like protein 10	NA	NA	NA	G	NA	NA	NA
control		TraesCS5B01G573100	1	***	tr|A0A097P5V6|A0A097P5V6_CHLVA	50S ribosomal protein L16	PF00252: Ribosomal protein L16p/L10e	IPR000114: Ribosomal protein L16; IPR016180: Ribosomal protein L10e/L16; IPR020798: Ribosomal protein L16, conserved site	GO:0003735 MF: structural constituent of ribosome;GO:0005622 CC: intracellular;GO:0005840 CC: ribosome;GO:0006412 BP: translation;GO:0019843 MF: rRNA binding	G	PF00252	IPR000114; IPR016180; IPR020798	GO:0003735; GO:0005622; GO:0005840; GO:0006412; GO:0019843
control		TraesCS5B01G573200	1	*-*	tr|A0A168LEY9|A0A168LEY9_CANSA	NADH-ubiquinone oxidoreductase chain 1	PF00146: NADH dehydrogenase	IPR001694: NADH:ubiquinone oxidoreductase, subunit 1/F420H2 oxidoreductase subunit H	GO:0016020 CC: membrane;GO:0055114 BP: oxidation-reduction process	G	PF00146	IPR001694	GO:0016020; GO:0055114
control		TraesCS5B01G573300	1	***	tr|U3TQL7|U3TQL7_TRITI	ATP synthase subunit a	PF00119: ATP synthase A chain	IPR000568: ATP synthase, F0 complex, subunit A; IPR023011: ATP synthase, F0 complex, subunit A, active site	GO:0015078 MF: hydrogen ion transmembrane transporter activity;GO:0015986 BP: ATP synthesis coupled proton transport;GO:0045263 CC: proton-transporting ATP synthase complex, coupling factor F(o)	G	PF00119	IPR000568; IPR023011	GO:0015078; GO:0015986; GO:0045263
control		TraesCS5B01G573400	1	***	tr|A0A097P5V6|A0A097P5V6_CHLVA	50S ribosomal protein L16	PF00252: Ribosomal protein L16p/L10e	IPR000114: Ribosomal protein L16; IPR016180: Ribosomal protein L10e/L16; IPR020798: Ribosomal protein L16, conserved site	GO:0003735 MF: structural constituent of ribosome;GO:0005622 CC: intracellular;GO:0005840 CC: ribosome;GO:0006412 BP: translation;GO:0019843 MF: rRNA binding	G	PF00252	IPR000114; IPR016180; IPR020798	GO:0003735; GO:0005622; GO:0005840; GO:0006412; GO:0019843
control	5D_wsnp_RFL_Contig3269_3313084	TraesCS5D01G381100	1	***	tr|A0A059XKX3|A0A059XKX3_CICAR	Serine protease	PF13365: Trypsin-like peptidase domain	IPR009003: Peptidase S1, PA clan	NA	G	PF13365	IPR009003	NA
control		TraesCS5D01G381200	1	--*	sp|Q8NVX6|SPLB_STAAW	Serine protease SplB	NA	IPR009003: Peptidase S1, PA clan	NA	G	NA	IPR009003	NA
control		TraesCS5D01G381300	1	***	tr|A0A103XH66|A0A103XH66_CYNCS	EEIG1/EHBP1 N-terminal domain-containing protein	PF10358: N-terminal C2 in EEIG1 and EHBP1 proteins	IPR019448: EEIG1/EHBP1 N-terminal domain	NA	G	PF10358	IPR019448	NA
control		TraesCS5D01G381400	1	***	tr|A0A059Q189|A0A059Q189_9POAL	Cytosolic 5-nucleotidase	PF05822: Pyrimidine 5'-nucleotidase (UMPH-1)	IPR006434: Pyrimidine 5'-nucleotidase, eukaryotic; IPR023214: HAD-like domain	GO:0000287 MF: magnesium ion binding;GO:0005737 CC: cytoplasm;GO:0008253 MF: 5'-nucleotidase activity	G	PF05822	IPR006434; IPR023214	GO:0000287; GO:0005737; GO:0008253
control		TraesCS5D01G381500	1	***	tr|A0A1D1Y510|A0A1D1Y510_9ARAE	Histidine--tRNA ligase	PF13393: Histidyl-tRNA synthetase; PF03129: Anticodon binding domain	IPR004154: Anticodon-binding; IPR004516: Histidine-tRNA ligase/ATP phosphoribosyltransferase regulatory subunit; IPR006195: Aminoacyl-tRNA synthetase, class II; IPR015807: Histidine-tRNA ligase	GO:0004821 MF: histidine-tRNA ligase activity;GO:0005524 MF: ATP binding;GO:0005737 CC: cytoplasm;GO:0006427 BP: histidyl-tRNA aminoacylation	G	PF13393; PF03129	IPR004154; IPR004516; IPR006195; IPR015807	GO:0004821; GO:0005524; GO:0005737; GO:0006427
control		TraesCS5D01G381600	1	*-*	tr|Q2QM23|Q2QM23_ORYSJ	Methyl-CpG binding domain containing protein, expressed	PF01429: Methyl-CpG binding domain	IPR001739: Methyl-CpG DNA binding; IPR016177: DNA-binding domain	GO:0003677 MF: DNA binding;GO:0005634 CC: nucleus	G	PF01429	IPR001739; IPR016177	GO:0003677; GO:0005634
control		TraesCS5D01G381700	1	***	tr|A0A061FWX9|A0A061FWX9_THECC	Glutaredoxin family protein, putative	PF00462: Glutaredoxin	IPR002109: Glutaredoxin; IPR012336: Thioredoxin-like fold	GO:0009055 MF: electron carrier activity;GO:0015035 MF: protein disulfide oxidoreductase activity;GO:0045454 BP: cell redox homeostasis	G	PF00462	IPR002109; IPR012336	GO:0009055; GO:0015035; GO:0045454
control		TraesCS5D01G381800	1	***	tr|G7LB64|G7LB64_MEDTR	Embryo defective 3006 protein, putative	PF03980: Nnf1	IPR007128: Polyamine-modulated factor 1/Kinetochore protein NNF1	NA	G	PF03980	IPR007128	NA
control		TraesCS5D01G381900	1	--*	sp|P69956|LCRD_YERPS	Low calcium response locus protein D	NA	NA	NA	G	NA	NA	NA
control		TraesCS5D01G382000	1	*-*	AT1G35330.1	RING/U-box superfamily protein	PF13639: Ring finger domain	IPR001841: Zinc finger, RING-type; IPR013083: Zinc finger, RING/FYVE/PHD-type	GO:0005515 MF: protein binding;GO:0008270 MF: zinc ion binding	G	PF13639	IPR001841; IPR013083	GO:0005515; GO:0008270
control		TraesCS5D01G382100	1	*-*	AT5G06490.1	RING/U-box superfamily protein	PF13639: Ring finger domain	IPR001841: Zinc finger, RING-type; IPR013083: Zinc finger, RING/FYVE/PHD-type	GO:0005515 MF: protein binding;GO:0008270 MF: zinc ion binding	G	PF13639	IPR001841; IPR013083	GO:0005515; GO:0008270
control		TraesCS5D01G382200	1	*-*	tr|A0A061GDA2|A0A061GDA2_THECC	RING/U-box superfamily protein, putative	PF13639: Ring finger domain	IPR001841: Zinc finger, RING-type; IPR013083: Zinc finger, RING/FYVE/PHD-type	GO:0005515 MF: protein binding;GO:0008270 MF: zinc ion binding	G	PF13639	IPR001841; IPR013083	GO:0005515; GO:0008270
control		TraesCS5D01G382300	1	***	tr|A0A199VWS1|A0A199VWS1_ANACO	Blue copper protein	PF02298: Plastocyanin-like domain	IPR003245: Phytocyanin domain; IPR008972: Cupredoxin	GO:0009055 MF: electron carrier activity	G	PF02298	IPR003245; IPR008972	GO:0009055
control		TraesCS5D01G382400	1	***	tr|Q0PGF2|Q0PGF2_RICCO	Chaperone protein dnaJ, putative	PF00226: DnaJ domain; PF01556: DnaJ C terminal domain; PF00684: DnaJ central domain	IPR001305: Heat shock protein DnaJ, cysteine-rich domain; IPR001623: DnaJ domain; IPR002939: Chaperone DnaJ, C-terminal; IPR008971: HSP40/DnaJ peptide-binding; IPR012724: Chaperone DnaJ; IPR018253: DnaJ domain, conserved site	GO:0005524 MF: ATP binding;GO:0006457 BP: protein folding;GO:0009408 BP: response to heat;GO:0031072 MF: heat shock protein binding;GO:0051082 MF: unfolded protein binding	G	PF00226; PF01556; PF00684	IPR001305; IPR001623; IPR002939; IPR008971; IPR012724; IPR018253	GO:0005524; GO:0006457; GO:0009408; GO:0031072; GO:0051082
control		TraesCS5D01G382500	1	***	tr|M7Z2K1|M7Z2K1_TRIUA	Protein IQ-DOMAIN 1	PF00612: IQ calmodulin-binding motif	IPR000048: IQ motif, EF-hand binding site	GO:0005515 MF: protein binding	G	PF00612	IPR000048	GO:0005515
control		TraesCS5D01G382600	1	***	tr|C4J9B4|C4J9B4_MAIZE	WRKY transcription factor	PF10533: Plant zinc cluster domain; PF03106: WRKY DNA -binding domain	IPR003657: WRKY domain; IPR018872: Zn-cluster domain	GO:0003700 MF: transcription factor activity, sequence-specific DNA binding;GO:0006355 BP: regulation of transcription, DNA-templated;GO:0043565 MF: sequence-specific DNA binding	G	PF10533; PF03106	IPR003657; IPR018872	GO:0003700; GO:0006355; GO:0043565
control		TraesCS5D01G382700	1	***	AT3G52060.1	core-2/I-branching beta-1,6-N-acetylglucosaminyltransferase family protein	PF02485: Core-2/I-Branching enzyme	IPR003406: Glycosyl transferase, family 14	GO:0008375 MF: acetylglucosaminyltransferase activity;GO:0016020 CC: membrane	G	PF02485	IPR003406	GO:0008375; GO:0016020
control		TraesCS5D01G382800	1	***	tr|I3SDA0|I3SDA0_MEDTR	Transmembrane protein, putative	NA	NA	NA	G	NA	NA	NA
control		TraesCS5D01G382900	1	***	tr|B6T683|B6T683_MAIZE	Expp1 protein	NA	NA	NA	G	NA	NA	NA
control		TraesCS5D01G383000	1	*-*	tr|A0A0K9P8V1|A0A0K9P8V1_ZOSMR	Nuclear transcription factor Y subunit	PF02045: CCAAT-binding transcription factor (CBF-B/NF-YA) subunit B	IPR001289: Nuclear transcription factor Y subunit A	GO:0003700 MF: transcription factor activity, sequence-specific DNA binding;GO:0006355 BP: regulation of transcription, DNA-templated	G	PF02045	IPR001289	GO:0003700; GO:0006355
control		TraesCS5D01G383100	1	***	tr|B6U832|B6U832_MAIZE	GTP binding protein	PF01926: 50S ribosome-binding GTPase	IPR006073: GTP binding domain; IPR023179: GTP-binding protein, orthogonal bundle domain; IPR027417: P-loop containing nucleoside triphosphate hydrolase; IPR030378: Circularly permuted (CP)-type guanine nucleotide-binding (G) domain	GO:0005525 MF: GTP binding	G	PF01926	IPR006073; IPR023179; IPR027417; IPR030378	GO:0005525
control		TraesCS5D01G383200	1	*-*	tr|A0A072UY53|A0A072UY53_MEDTR	GCK domain protein	PF07802: GCK domain	IPR012891: GCK	NA	G	PF07802	IPR012891	NA
control		TraesCS5D01G383300	1	***	tr|I1GQ04|I1GQ04_BRADI	Serine/threonine-protein phosphatase	PF13415: Galactose oxidase, central domain; PF07646: Kelch motif; PF00149: Calcineurin-like phosphoesterase	IPR004843: Calcineurin-like phosphoesterase domain, ApaH type; IPR006186: Serine/threonine-specific protein phosphatase/bis(5-nucleosyl)-tetraphosphatase; IPR011498: Kelch repeat type 2; IPR012391: Serine/threonine protein phosphatase, BSU1; IPR015915: Kelch-type beta propeller; IPR029052: Metallo-dependent phosphatase-like	GO:0004721 MF: phosphoprotein phosphatase activity;GO:0005515 MF: protein binding;GO:0009742 BP: brassinosteroid mediated signaling pathway;GO:0016787 MF: hydrolase activity	G	PF13415; PF07646; PF00149	IPR004843; IPR006186; IPR011498; IPR012391; IPR015915; IPR029052	GO:0004721; GO:0005515; GO:0009742; GO:0016787
control		TraesCS5D01G383400	NA	NA	NA	NA	NA	NA	NA	NA	NA	NA	NA
control	6B_AX-158552604	TraesCS6B01G386700	1	***	tr|A0A1E5VLS9|A0A1E5VLS9_9POAL	Cytochrome b-c1 complex subunit 8	PF10890: Cytochrome b-c1 complex subunit 8	IPR004205: Cytochrome b-c1 complex subunit 8; IPR020101: Cytochrome b-c1 complex subunit 8, plants	GO:0005743 CC: mitochondrial inner membrane;GO:0008121 MF: ubiquinol-cytochrome-c reductase activity;GO:0022900 BP: electron transport chain;GO:0070469 CC: respiratory chain	G	PF10890	IPR004205; IPR020101	GO:0005743; GO:0008121; GO:0022900; GO:0070469
control		TraesCS6B01G386800	1	--*	tr|A0A0K9QHP3|A0A0K9QHP3_SPIOL	Structural maintenance of chromosomes protein	NA	NA	NA	G	NA	NA	NA
control		TraesCS6B01G386900	1	--*	sp|Q5RIW8|MED23_DANRE	Mediator of RNA polymerase II transcription subunit 23	PF03478: Protein of unknown function (DUF295)	IPR005174: Domain unknown function DUF295	NA	G	PF03478	IPR005174	NA
control		TraesCS6B01G387000	1	*-*	tr|A0A061R2W8|A0A061R2W8_9CHLO	Isopentenyl-diphosphate delta-isomerase	PF00293: NUDIX domain; PF03571: Peptidase family M49	IPR000086: NUDIX hydrolase domain; IPR015797: NUDIX hydrolase domain-like	GO:0016787 MF: hydrolase activity	G	PF00293; PF03571	IPR000086; IPR015797	GO:0016787
control		TraesCS6B01G387100	1	-**	tr|D7MBL1|D7MBL1_ARALL	Protease inhibitor/seed storage/lipid transfer protein family protein	NA	NA	NA	G	NA	NA	NA
control		TraesCS6B01G387200	1	*-*	AT5G38350.1	Disease resistance protein (NBS-LRR class) family	PF00931: NB-ARC domain	IPR002182: NB-ARC; IPR011991: Winged helix-turn-helix DNA-binding domain; IPR027417: P-loop containing nucleoside triphosphate hydrolase; IPR032675: Leucine-rich repeat domain, L domain-like	GO:0043531 MF: ADP binding	G	PF00931	IPR002182; IPR011991; IPR027417; IPR032675	GO:0043531
control		TraesCS6B01G387300	1	***	tr|K7VJ23|K7VJ23_MAIZE	Vacuolar protein-sorting protein 33	PF00995: Sec1 family	IPR001619: Sec1-like protein	GO:0006904 BP: vesicle docking involved in exocytosis;GO:0016192 BP: vesicle-mediated transport	G	PF00995	IPR001619	GO:0006904; GO:0016192
control		TraesCS6B01G387400	1	***	tr|A0A1J3ELU7|A0A1J3ELU7_NOCCA	Clustered mitochondria protein	PF15044: Mitochondrial function, CLU-N-term; PF12807: Translation initiation factor eIF3 subunit 135; PF13424: Tetratricopeptide repeat	IPR011990: Tetratricopeptide-like helical domain; IPR011991: Winged helix-turn-helix DNA-binding domain; IPR013026: Tetratricopeptide repeat-containing domain; IPR019734: Tetratricopeptide repeat; IPR028275: Clustered mitochondria protein, N-terminal; IPR033646: CLU central domain	GO:0005515 MF: protein binding	G	PF15044; PF12807; PF13424	IPR011990; IPR011991; IPR013026; IPR019734; IPR028275; IPR033646	GO:0005515
control		TraesCS6B01G387500	1	*-*	tr|G5DXK7|G5DXK7_SILLA	Membrane steroid-binding protein	PF00173: Cytochrome b5-like Heme/Steroid binding domain	IPR001199: Cytochrome b5-like heme/steroid binding domain	NA	G	PF00173	IPR001199	NA
control		TraesCS6B01G387600	1	***	tr|Q5ZA84|Q5ZA84_ORYSJ	Embryogenesis transmembrane protein-like	PF13962: Domain of unknown function	IPR020846: Major facilitator superfamily domain; IPR026961: PGG domain	NA	G	PF13962	IPR020846; IPR026961	NA
control		TraesCS6B01G387700	1	*-*	AT4G30780.1	ATP-dependent DNA helicase	NA	NA	NA	TE?	NA	NA	NA
control		TraesCS6B01G387800	1	***	tr|A0A072UGK4|A0A072UGK4_MEDTR	Snf1-related kinase interactor 1, putative	NA	NA	NA	G	NA	NA	NA
control		TraesCS6B01G387900	1	--*	AT2G15260.1	RING/U-box superfamily protein	NA	IPR001841: Zinc finger, RING-type; IPR013083: Zinc finger, RING/FYVE/PHD-type	GO:0005515 MF: protein binding;GO:0008270 MF: zinc ion binding	G	NA	IPR001841; IPR013083	GO:0005515; GO:0008270
control		TraesCS6B01G388000	1	*-*	AT4G30710.3	QWRF motif protein (DUF566)	PF04484: Family of unknown function (DUF566)	IPR007573: QWRF family	NA	G	PF04484	IPR007573	NA
control		TraesCS6B01G388100	1	***	tr|M8CB73|M8CB73_AEGTA	Translation initiation factor IF-3	PF05198: Translation initiation factor IF-3, N-terminal domain; PF00707: Translation initiation factor IF-3, C-terminal domain	IPR001288: Translation initiation factor 3; IPR019814: Translation initiation factor 3, N-terminal; IPR019815: Translation initiation factor 3, C-terminal	GO:0003743 MF: translation initiation factor activity;GO:0006413 BP: translational initiation	G	PF05198; PF00707	IPR001288; IPR019814; IPR019815	GO:0003743; GO:0006413
control	7B_Kukri_c46310_84_Hap	TraesCS7B01G003100	1	***	tr|M8A3S6|M8A3S6_TRIUA	Transcriptional corepressor LEUNIG	PF08513: LisH; PF00400: WD domain, G-beta repeat	IPR001680: WD40 repeat; IPR006594: LIS1 homology motif; IPR015943: WD40/YVTN repeat-like-containing domain; IPR017986: WD40-repeat-containing domain; IPR019775: WD40 repeat, conserved site	GO:0005515 MF: protein binding	G	PF08513; PF00400	IPR001680; IPR006594; IPR015943; IPR017986; IPR019775	GO:0005515
control		TraesCS7B01G003200	NA	NA	NA	NA	NA	NA	NA	NA	NA	NA	NA
control		TraesCS7B01G003300	1	*-*	tr|D7KWJ3|D7KWJ3_ARALL	Kinase family protein	PF00564: PB1 domain; PF07714: Protein tyrosine kinase	IPR000270: PB1 domain; IPR000719: Protein kinase domain; IPR001245: Serine-threonine/tyrosine-protein kinase, catalytic domain; IPR008271: Serine/threonine-protein kinase, active site; IPR011009: Protein kinase-like domain; IPR017441: Protein kinase, ATP binding site	GO:0004672 MF: protein kinase activity;GO:0005515 MF: protein binding;GO:0005524 MF: ATP binding;GO:0006468 BP: protein phosphorylation	G	PF00564; PF07714	IPR000270; IPR000719; IPR001245; IPR008271; IPR011009; IPR017441	GO:0004672; GO:0005515; GO:0005524; GO:0006468
control		TraesCS7B01G003400	1	*-*	AT5G38350.1	Disease resistance protein (NBS-LRR class) family	PF00931: NB-ARC domain	IPR002182: NB-ARC; IPR006553: Leucine-rich repeat, cysteine-containing subtype; IPR011991: Winged helix-turn-helix DNA-binding domain; IPR027417: P-loop containing nucleoside triphosphate hydrolase; IPR032675: Leucine-rich repeat domain, L domain-like	GO:0043531 MF: ADP binding	G	PF00931	IPR002182; IPR006553; IPR011991; IPR027417; IPR032675	GO:0043531
control		TraesCS7B01G003500	1	***	tr|Q9LG50|Q9LG50_ORYSJ	NBS-LRR disease resistance protein-like	PF00931: NB-ARC domain	IPR002182: NB-ARC; IPR006553: Leucine-rich repeat, cysteine-containing subtype; IPR011991: Winged helix-turn-helix DNA-binding domain; IPR027417: P-loop containing nucleoside triphosphate hydrolase; IPR032675: Leucine-rich repeat domain, L domain-like	GO:0043531 MF: ADP binding	G	PF00931	IPR002182; IPR006553; IPR011991; IPR027417; IPR032675	GO:0043531
control		TraesCS7B01G003600	1	--*	AT4G12490.1	Bifunctional inhibitor/lipid-transfer protein/seed storage 2S albumin superfamily protein	NA	IPR016140: Bifunctional inhibitor/plant lipid transfer protein/seed storage helical domain	NA	G	NA	IPR016140	NA
STI	2A_AX-110412102	TraesCS2A01G582700	1	***	tr|Q1G1I8|Q1G1I8_MAIZE	Pentatricopeptide repeat protein	PF00076: RNA recognition motif. (a.k.a. RRM, RBD, or RNP domain); PF13812: Pentatricopeptide repeat domain; PF12854: PPR repeat; PF13041: PPR repeat family; PF01535: PPR repeat	IPR000504: RNA recognition motif domain; IPR002885: Pentatricopeptide repeat; IPR011990: Tetratricopeptide-like helical domain	GO:0003676 MF: nucleic acid binding;GO:0005515 MF: protein binding	G	PF00076; PF13812; PF12854; PF13041; PF01535	IPR000504; IPR002885; IPR011990	GO:0003676; GO:0005515
STI		TraesCS2A01G582800	1	***	tr|B9HLY6|B9HLY6_POPTR	Hydrophobic family protein	PF01679: Proteolipid membrane potential modulator	IPR000612: Proteolipid membrane potential modulator	GO:0016021 CC: integral component of membrane	G	PF01679	IPR000612	GO:0016021
STI		TraesCS2A01G582900	1	*-*	tr|Q8SMH8|Q8SMH8_PERAE	RNA-binding protein	PF00076: RNA recognition motif. (a.k.a. RRM, RBD, or RNP domain)	IPR000504: RNA recognition motif domain	GO:0003676 MF: nucleic acid binding	G	PF00076	IPR000504	GO:0003676
STI		TraesCS2A01G583000	1	***	tr|B9MYV0|B9MYV0_POPTR	CCR4-NOT transcription complex family protein	PF04857: CAF1 family ribonuclease	IPR006941: Ribonuclease CAF1; IPR012337: Ribonuclease H-like domain	GO:0003676 MF: nucleic acid binding	TE?	PF04857	IPR006941; IPR012337	GO:0003676
STI		TraesCS2A01G583100	1	***	tr|A0A061GZN2|A0A061GZN2_THECC	Eukaryotic aspartyl protease family protein, putative	PF14543: Xylanase inhibitor N-terminal; PF14541: Xylanase inhibitor C-terminal	IPR001461: Aspartic peptidase A1 family; IPR001969: Aspartic peptidase, active site; IPR021109: Aspartic peptidase domain; IPR032799: Xylanase inhibitor, C-terminal; IPR032861: Xylanase inhibitor, N-terminal; IPR033121: Peptidase family A1 domain	GO:0004190 MF: aspartic-type endopeptidase activity;GO:0006508 BP: proteolysis	G	PF14543; PF14541	IPR001461; IPR001969; IPR021109; IPR032799; IPR032861; IPR033121	GO:0004190; GO:0006508
STI		TraesCS2A01G583200	1	--*	AT4G04025.1	transcription repressor	PF04844: Transcriptional repressor, ovate	IPR006458: Ovate protein family, C-terminal	NA	G	PF04844	IPR006458	NA
STI		TraesCS2A01G583300	1	--*	AT4G04025.1	transcription repressor	PF04844: Transcriptional repressor, ovate	IPR006458: Ovate protein family, C-terminal	NA	G	PF04844	IPR006458	NA
STI		TraesCS2A01G583400	1	***	tr|A0A061F1P4|A0A061F1P4_THECC	Late embryogenesis abundant (LEA) hydroxyproline-rich glycoprotein family, putative	PF03168: Late embryogenesis abundant protein	IPR004864: Late embryogenesis abundant protein, LEA-14; IPR013783: Immunoglobulin-like fold	NA	G	PF03168	IPR004864; IPR013783	NA
STI		TraesCS2A01G583500	1	***	AT2G35460.1	Late embryogenesis abundant (LEA) hydroxyproline-rich glycoprotein family	PF03168: Late embryogenesis abundant protein	IPR004864: Late embryogenesis abundant protein, LEA-14; IPR013783: Immunoglobulin-like fold	NA	G	PF03168	IPR004864; IPR013783	NA
STI		TraesCS2A01G583600	1	***	AT3G44220.1	Late embryogenesis abundant (LEA) hydroxyproline-rich glycoprotein family	PF03168: Late embryogenesis abundant protein	IPR004864: Late embryogenesis abundant protein, LEA-14	NA	G	PF03168	IPR004864	NA
STI		TraesCS2A01G583700	1	***	tr|B9RAG8|B9RAG8_RICCO	Exocyst complex component, putative	PF03081: Exo70 exocyst complex subunit	IPR004140: Exocyst complex component Exo70; IPR016159: Cullin repeat-like-containing domain	GO:0000145 CC: exocyst;GO:0006887 BP: exocytosis	G	PF03081	IPR004140; IPR016159	GO:0000145; GO:0006887
STI		TraesCS2A01G583800	1	***	tr|B9RAG8|B9RAG8_RICCO	Exocyst complex component, putative	PF03081: Exo70 exocyst complex subunit	IPR004140: Exocyst complex component Exo70; IPR016159: Cullin repeat-like-containing domain	GO:0000145 CC: exocyst;GO:0006887 BP: exocytosis	G	PF03081	IPR004140; IPR016159	GO:0000145; GO:0006887
STI		TraesCS2A01G583900	1	--*	sp|B1KSN3|RPOB_CLOBM	DNA-directed RNA polymerase subunit beta	NA	NA	NA	G	NA	NA	NA
STI		TraesCS2A01G584000	1	*-*	sp|A6LD25|FTSH_PARD8	ATP-dependent zinc metalloprotease FtsH	PF14363: Domain associated at C-terminal with AAA; PF00004: ATPase family associated with various cellular activities (AAA)	IPR003593: AAA+ ATPase domain; IPR003959: ATPase, AAA-type, core; IPR025753: AAA-type ATPase, N-terminal domain; IPR027417: P-loop containing nucleoside triphosphate hydrolase	GO:0005524 MF: ATP binding	G	PF14363; PF00004	IPR003593; IPR003959; IPR025753; IPR027417	GO:0005524
STI		TraesCS2A01G584100	1	*-*	sp|A0LW30|MSHB_ACIC1	1D-myo-inositol 2-acetamido-2-deoxy-alpha-D-glucopyranoside deacetylase	PF02585: GlcNAc-PI de-N-acetylase	IPR003737: N-acetylglucosaminyl phosphatidylinositol deacetylase-related; IPR024078: Putative deacetylase LmbE-like domain	NA	G	PF02585	IPR003737; IPR024078	NA
STI		TraesCS2A01G584200	1	***	tr|I0J1A2|I0J1A2_9ORYZ	Ozone-responsive stress related protein	PF06592: Protein of unknown function (DUF1138)	IPR009515: Protein of unknown function DUF1138	NA	G	PF06592	IPR009515	NA
STI		TraesCS2A01G584300	1	***	tr|A0A0K9P196|A0A0K9P196_ZOSMR	Asparagine--tRNA ligase	PF01336: OB-fold nucleic acid binding domain; PF00152: tRNA synthetases class II (D, K and N)	IPR000738: WHEP-TRS domain; IPR002312: Aspartyl/Asparaginyl-tRNA synthetase, class IIb; IPR004364: Aminoacyl-tRNA synthetase, class II (D/K/N); IPR004365: OB-fold nucleic acid binding domain, AA-tRNA synthetase-type; IPR004522: Asparagine-tRNA ligase; IPR006195: Aminoacyl-tRNA synthetase, class II; IPR012340: Nucleic acid-binding, OB-fold	GO:0000166 MF: nucleotide binding;GO:0003676 MF: nucleic acid binding;GO:0004812 MF: aminoacyl-tRNA ligase activity;GO:0004816 MF: asparagine-tRNA ligase activity;GO:0005524 MF: ATP binding;GO:0005737 CC: cytoplasm;GO:0006418 BP: tRNA aminoacylation for protein translation;GO:0006421 BP: asparaginyl-tRNA aminoacylation	G	PF01336; PF00152	IPR000738; IPR002312; IPR004364; IPR004365; IPR004522; IPR006195; IPR012340	GO:0000166; GO:0003676; GO:0004812; GO:0004816; GO:0005524; GO:0005737; GO:0006418; GO:0006421
STI		TraesCS2A01G584400	1	***	tr|W5AQ89|W5AQ89_WHEAT	WAT1-related protein	PF00892: EamA-like transporter family	IPR000620: EamA domain	GO:0016020 CC: membrane;GO:0016021 CC: integral component of membrane	G	PF00892	IPR000620	GO:0016020; GO:0016021
STI		TraesCS2A01G584500	1	--*	tr|A0A0J8B8I8|A0A0J8B8I8_BETVU	DNA topoisomerase	NA	NA	NA	G	NA	NA	NA
STI		TraesCS2A01G584600	1	***	tr|A0A1D5T8E0|A0A1D5T8E0_WHEAT	WAT1-related protein	PF00892: EamA-like transporter family	IPR000620: EamA domain	GO:0016020 CC: membrane;GO:0016021 CC: integral component of membrane	G	PF00892	IPR000620	GO:0016020; GO:0016021
STI		TraesCS2A01G584700	1	***	tr|A0A0K9PV75|A0A0K9PV75_ZOSMR	Calcium-dependent lipid-binding domain-containing protein	PF00168: C2 domain	IPR000008: C2 domain	GO:0005515 MF: protein binding	G	PF00168	IPR000008	GO:0005515
STI		TraesCS2A01G584800	1	***	tr|A0A151U7N8|A0A151U7N8_CAJCA	Endo-1,4-beta-xylanase	PF00331: Glycosyl hydrolase family 10	IPR001000: Glycoside hydrolase family 10 domain; IPR008979: Galactose-binding domain-like; IPR017853: Glycoside hydrolase superfamily	GO:0004553 MF: hydrolase activity, hydrolyzing O-glycosyl compounds;GO:0005975 BP: carbohydrate metabolic process	G	PF00331	IPR001000; IPR008979; IPR017853	GO:0004553; GO:0005975
STI		TraesCS2A01G584900	1	***	tr|A0A1D5T8D4|A0A1D5T8D4_WHEAT	Cysteine protease	PF03416: Peptidase family C54	IPR005078: Peptidase C54	NA	G	PF03416	IPR005078	NA
STI		TraesCS2A01G585000	NA	NA	NA	NA	NA	NA	NA	NA	NA	NA	NA
STI		TraesCS2A01G585100	NA	NA	NA	NA	NA	NA	NA	NA	NA	NA	NA
STI		TraesCS2A01G585200	1	*-*	AT5G41740.2	Disease resistance protein (TIR-NBS-LRR class) family	PF00931: NB-ARC domain; PF01419: Jacalin-like lectin domain	IPR001229: Jacalin-like lectin domain; IPR002182: NB-ARC; IPR003593: AAA+ ATPase domain; IPR011991: Winged helix-turn-helix DNA-binding domain; IPR027417: P-loop containing nucleoside triphosphate hydrolase; IPR032675: Leucine-rich repeat domain, L domain-like	GO:0043531 MF: ADP binding	G	PF00931; PF01419	IPR001229; IPR002182; IPR003593; IPR011991; IPR027417; IPR032675	GO:0043531
STI		TraesCS2A01G585300	1	--*	AT5G27920.1	F-box family protein	NA	IPR032675: Leucine-rich repeat domain, L domain-like	NA	TE?	NA	IPR032675	NA
STI		TraesCS2A01G585400	1	--*	AT1G14570.4	UBX domain-containing protein	NA	NA	NA	G	NA	NA	NA
STI		TraesCS2A01G585500	NA	NA	NA	NA	NA	NA	NA	NA	NA	NA	NA
STI		TraesCS2A01G585500	1	--*	AT1G60410.1	F-box family protein	PF00646: F-box domain	IPR001810: F-box domain; IPR032675: Leucine-rich repeat domain, L domain-like	GO:0005515 MF: protein binding	TE?	PF00646	IPR001810; IPR032675	GO:0005515
STI		TraesCS2A01G585600	1	***	tr|A0A072TUS4|A0A072TUS4_MEDTR	Heat shock 70 kDa protein	PF00012: Hsp70 protein	IPR013126: Heat shock protein 70 family; IPR018181: Heat shock protein 70, conserved site; IPR029047: Heat shock protein 70kD, peptide-binding domain; IPR029048: Heat shock protein 70kD, C-terminal domain	NA	G	PF00012	IPR013126; IPR018181; IPR029047; IPR029048	NA
STI		TraesCS2A01G585700	1	***	tr|A0A103XN71|A0A103XN71_CYNCS	Actin-related protein	PF00022: Actin	IPR004000: Actin family	NA	G	PF00022	IPR004000	NA
STI		TraesCS2A01G585800	1	***	tr|B9HZW2|B9HZW2_POPTR	Choline transporter-related family protein	PF04515: Plasma-membrane choline transporter	IPR007603: Choline transporter-like	NA	G	PF04515	IPR007603	NA
STI		TraesCS2A01G585800	NA	NA	NA	NA	NA	NA	NA	NA	NA	NA	NA
STI		TraesCS2A01G585900	NA	NA	NA	NA	NA	NA	NA	NA	NA	NA	NA
STI		TraesCS2A01G586000	1	--*	AT1G67390.1	F-box family protein	NA	IPR001810: F-box domain; IPR032675: Leucine-rich repeat domain, L domain-like	GO:0005515 MF: protein binding	TE?	NA	IPR001810; IPR032675	GO:0005515
STI		TraesCS2A01G586100	1	***	tr|E7DDW0|E7DDW0_MAIZE	Acyl-CoA-binding domain-containing protein	PF00887: Acyl CoA binding protein; PF12796: Ankyrin repeats (3 copies)	IPR000582: Acyl-CoA-binding protein, ACBP; IPR002110: Ankyrin repeat; IPR014352: FERM/acyl-CoA-binding protein, 3-helical bundle; IPR020683: Ankyrin repeat-containing domain	GO:0000062 MF: fatty-acyl-CoA binding;GO:0005515 MF: protein binding	G	PF00887; PF12796	IPR000582; IPR002110; IPR014352; IPR020683	GO:0000062; GO:0005515
STI		TraesCS2A01G586200	1	--*	AT3G46490.2	2-oxoglutarate (2OG) and Fe(II)-dependent oxygenase superfamily protein	NA	NA	NA	G	NA	NA	NA
STI		TraesCS2A01G586300	1	***	tr|A0A072VRU4|A0A072VRU4_MEDTR	Ubiquitin-conjugating enzyme E2	PF00179: Ubiquitin-conjugating enzyme	IPR000608: Ubiquitin-conjugating enzyme E2; IPR016135: Ubiquitin-conjugating enzyme/RWD-like	NA	G	PF00179	IPR000608; IPR016135	NA
STI	2B_AX-158540981	TraesCS2B01G439400	1	*-*	AT5G19090.3	Heavy metal transport/detoxification superfamily protein	NA	IPR006121: Heavy metal-associated domain, HMA	GO:0030001 BP: metal ion transport;GO:0046872 MF: metal ion binding	G	NA	IPR006121	GO:0030001; GO:0046872
STI		TraesCS2B01G439500	1	***	tr|A0A0K9P386|A0A0K9P386_ZOSMR	APO protein	PF05634: APO RNA-binding	IPR023342: APO domain	GO:0003723 MF: RNA binding	G	PF05634	IPR023342	GO:0003723
STI		TraesCS2B01G439600	1	***	tr|C6L7Y7|C6L7Y7_HORBU	F-box protein	PF08387: FBD	IPR006566: FBD domain; IPR032675: Leucine-rich repeat domain, L domain-like	NA	G	PF08387	IPR006566; IPR032675	NA
STI		TraesCS2B01G439700	1	-**	AT2G32210.1	cysteine-rich/transmembrane domain A-like protein	PF12734: Cysteine-rich TM module stress tolerance	IPR028144: Cysteine-rich transmembrane CYSTM domain	NA	G	PF12734	IPR028144	NA
STI		TraesCS2B01G439800	1	-**	AT2G32190.1	cysteine-rich/transmembrane domain A-like protein	PF12734: Cysteine-rich TM module stress tolerance	IPR028144: Cysteine-rich transmembrane CYSTM domain	NA	G	PF12734	IPR028144	NA
STI		TraesCS2B01G439900	1	***	tr|A2Q294|A2Q294_MEDTR	Lecithin:cholesterol acyltransferase	PF02450: Lecithin:cholesterol acyltransferase	IPR003386: Lecithin:cholesterol/phospholipid:diacylglycerol acyltransferase; IPR029058: Alpha/Beta hydrolase fold	GO:0006629 BP: lipid metabolic process;GO:0008374 MF: O-acyltransferase activity	G	PF02450	IPR003386; IPR029058	GO:0006629; GO:0008374
STI		TraesCS2B01G440000	1	--*	sp|Q31IY5|EFG_THICR	Elongation factor G	NA	IPR009003: Peptidase S1, PA clan	NA	G	NA	IPR009003	NA
STI		TraesCS2B01G440100	1	*-*	AT1G05320.9	myosin heavy chain, embryonic smooth protein	NA	NA	NA	G	NA	NA	NA
STI		TraesCS2B01G440200	1	*-*	AT1G05320.9	myosin heavy chain, embryonic smooth protein	NA	NA	NA	G	NA	NA	NA
STI		TraesCS2B01G440300	1	***	AT4G32460.2	choice-of-anchor C domain protein, putative (Protein of unknown function, DUF642)	PF04862: Protein of unknown function (DUF642)	IPR006946: Domain of unknown function DUF642; IPR008979: Galactose-binding domain-like	NA	U	PF04862	IPR006946; IPR008979	NA
STI		TraesCS2B01G440400	1	***	tr|D2KZ08|D2KZ08_WHEAT	Aminotransferase	PF00202: Aminotransferase class-III	IPR005814: Aminotransferase class-III; IPR015421: Pyridoxal phosphate-dependent transferase, major region, subdomain 1; IPR015422: Pyridoxal phosphate-dependent transferase, subdomain 2; IPR015424: Pyridoxal phosphate-dependent transferase	GO:0003824 MF: catalytic activity;GO:0008483 MF: transaminase activity;GO:0030170 MF: pyridoxal phosphate binding	G	PF00202	IPR005814; IPR015421; IPR015422; IPR015424	GO:0003824; GO:0008483; GO:0030170
STI		TraesCS2B01G440500	1	***	tr|B9S9A2|B9S9A2_RICCO	Cysteine protease, putative	PF08246: Cathepsin propeptide inhibitor domain (I29); PF00112: Papain family cysteine protease	IPR000668: Peptidase C1A, papain C-terminal; IPR013201: Cathepsin propeptide inhibitor domain (I29); IPR025660: Cysteine peptidase, histidine active site	GO:0006508 BP: proteolysis;GO:0008234 MF: cysteine-type peptidase activity	G	PF08246; PF00112	IPR000668; IPR013201; IPR025660	GO:0006508; GO:0008234
STI		TraesCS2B01G440600	1	--*	AT3G21340.2	Leucine-rich repeat protein kinase family protein	NA	NA	NA	G	NA	NA	NA
STI		TraesCS2B01G440700	1	***	tr|B9SBS8|B9SBS8_RICCO	Cysteine protease, putative	PF08246: Cathepsin propeptide inhibitor domain (I29); PF00112: Papain family cysteine protease	IPR000668: Peptidase C1A, papain C-terminal; IPR013201: Cathepsin propeptide inhibitor domain (I29); IPR025660: Cysteine peptidase, histidine active site	GO:0006508 BP: proteolysis;GO:0008234 MF: cysteine-type peptidase activity	G	PF08246; PF00112	IPR000668; IPR013201; IPR025660	GO:0006508; GO:0008234
STI		TraesCS2B01G440800	1	***	tr|B9S1Z5|B9S1Z5_RICCO	Cytochrome P450, putative	PF00067: Cytochrome P450	IPR001128: Cytochrome P450; IPR002401: Cytochrome P450, E-class, group I; IPR017972: Cytochrome P450, conserved site	GO:0005506 MF: iron ion binding;GO:0016705 MF: oxidoreductase activity, acting on paired donors, with incorporation or reduction of molecular oxygen;GO:0020037 MF: heme binding;GO:0055114 BP: oxidation-reduction process	G	PF00067	IPR001128; IPR002401; IPR017972	GO:0005506; GO:0016705; GO:0020037; GO:0055114
STI		TraesCS2B01G440900	1	***	tr|G7IA45|G7IA45_MEDTR	MADS-box transcription factor	PF00319: SRF-type transcription factor (DNA-binding and dimerisation domain); PF01486: K-box region	IPR002100: Transcription factor, MADS-box; IPR002487: Transcription factor, K-box	GO:0003677 MF: DNA binding;GO:0003700 MF: transcription factor activity, sequence-specific DNA binding;GO:0005634 CC: nucleus;GO:0006355 BP: regulation of transcription, DNA-templated;GO:0046983 MF: protein dimerization activity	G	PF00319; PF01486	IPR002100; IPR002487	GO:0003677; GO:0003700; GO:0005634; GO:0006355; GO:0046983
STI		TraesCS2B01G441000	1	***	tr|I0YS34|I0YS34_COCSC	Dehydrogenase	PF13561: Enoyl-(Acyl carrier protein) reductase	IPR002347: Short-chain dehydrogenase/reductase SDR; IPR016040: NAD(P)-binding domain	NA	G	PF13561	IPR002347; IPR016040	NA
STI		TraesCS2B01G441100	1	***	tr|R7WDP0|R7WDP0_AEGTA	Potassium transporter	PF02705: K+ potassium transporter	IPR003855: Potassium transporter	GO:0015079 MF: potassium ion transmembrane transporter activity;GO:0016020 CC: membrane;GO:0071805 BP: potassium ion transmembrane transport	G	PF02705	IPR003855	GO:0015079; GO:0016020; GO:0071805
STI		TraesCS2B01G441200	1	*-*	tr|G3BGT5|G3BGT5_9ASPA	GRF zinc finger-containing protein-like protein	PF06839: GRF zinc finger	IPR010666: Zinc finger, GRF-type	GO:0008270 MF: zinc ion binding	TE?	PF06839	IPR010666	GO:0008270
STI		TraesCS2B01G441300	1	***	tr|R7WFH9|R7WFH9_AEGTA	F-box protein	PF00646: F-box domain	IPR001810: F-box domain; IPR015915: Kelch-type beta propeller	GO:0005515 MF: protein binding	TE?	PF00646	IPR001810; IPR015915	GO:0005515
STI	3A_AX-158523479	TraesCS3A01G479800	1	***	tr|W0TUG3|W0TUG3_ACAMN	Pleiotropic drug resistance ABC transporter	PF14510: ABC-transporter extracellular N-terminal; PF00005: ABC transporter; PF01061: ABC-2 type transporter; PF08370: Plant PDR ABC transporter associated	IPR003439: ABC transporter-like; IPR003593: AAA+ ATPase domain; IPR013525: ABC-2 type transporter; IPR013581: Plant PDR ABC transporter associated; IPR027417: P-loop containing nucleoside triphosphate hydrolase; IPR029481: ABC-transporter extracellular N-terminal domain	GO:0005524 MF: ATP binding;GO:0016020 CC: membrane;GO:0016887 MF: ATPase activity	G	PF14510; PF00005; PF01061; PF08370	IPR003439; IPR003593; IPR013525; IPR013581; IPR027417; IPR029481	GO:0005524; GO:0016020; GO:0016887
STI		TraesCS3A01G479900	1	***	tr|Q14F61|Q14F61_WHEAT	Expansin protein	PF03330: Lytic transglycolase; PF01357: Pollen allergen	IPR005795: Major pollen allergen Lol pI; IPR007112: Expansin/pollen allergen, DPBB domain; IPR007117: Expansin, cellulose-binding-like domain; IPR007118: Expansin/Lol pI; IPR009009: RlpA-like protein, double-psi beta-barrel domain	GO:0005576 CC: extracellular region;GO:0019953 BP: sexual reproduction	G	PF03330; PF01357	IPR005795; IPR007112; IPR007117; IPR007118; IPR009009	GO:0005576; GO:0019953
STI		TraesCS3A01G480000	1	***	tr|Q14F61|Q14F61_WHEAT	Expansin protein	PF03330: Lytic transglycolase; PF01357: Pollen allergen	IPR005795: Major pollen allergen Lol pI; IPR007112: Expansin/pollen allergen, DPBB domain; IPR007117: Expansin, cellulose-binding-like domain; IPR007118: Expansin/Lol pI; IPR009009: RlpA-like protein, double-psi beta-barrel domain	GO:0005576 CC: extracellular region;GO:0019953 BP: sexual reproduction	G	PF03330; PF01357	IPR005795; IPR007112; IPR007117; IPR007118; IPR009009	GO:0005576; GO:0019953
STI		TraesCS3A01G480100	1	***	tr|D8L9Q0|D8L9Q0_WHEAT	Cytochrome P450, putative, expressed	PF00067: Cytochrome P450	IPR001128: Cytochrome P450; IPR002401: Cytochrome P450, E-class, group I; IPR017972: Cytochrome P450, conserved site	GO:0005506 MF: iron ion binding;GO:0016705 MF: oxidoreductase activity, acting on paired donors, with incorporation or reduction of molecular oxygen;GO:0020037 MF: heme binding;GO:0055114 BP: oxidation-reduction process	G	PF00067	IPR001128; IPR002401; IPR017972	GO:0005506; GO:0016705; GO:0020037; GO:0055114
STI		TraesCS3A01G480200	1	***	tr|Q8W4V0|Q8W4V0_ORYSA	Endo-1,3-beta-glucanase	PF00332: Glycosyl hydrolases family 17	IPR000490: Glycoside hydrolase family 17; IPR017853: Glycoside hydrolase superfamily	GO:0004553 MF: hydrolase activity, hydrolyzing O-glycosyl compounds;GO:0005975 BP: carbohydrate metabolic process	G	PF00332	IPR000490; IPR017853	GO:0004553; GO:0005975
STI		TraesCS3A01G480300	1	***	tr|Q8W4V0|Q8W4V0_ORYSA	Endo-1,3-beta-glucanase	PF00332: Glycosyl hydrolases family 17	IPR000490: Glycoside hydrolase family 17; IPR017853: Glycoside hydrolase superfamily	GO:0004553 MF: hydrolase activity, hydrolyzing O-glycosyl compounds;GO:0005975 BP: carbohydrate metabolic process	G	PF00332	IPR000490; IPR017853	GO:0004553; GO:0005975
STI		TraesCS3A01G480400	1	***	tr|Q9XEN7|Q9XEN7_WHEAT	Beta-1,3-glucanase	PF00332: Glycosyl hydrolases family 17	IPR000490: Glycoside hydrolase family 17; IPR017853: Glycoside hydrolase superfamily	GO:0004553 MF: hydrolase activity, hydrolyzing O-glycosyl compounds;GO:0005975 BP: carbohydrate metabolic process	G	PF00332	IPR000490; IPR017853	GO:0004553; GO:0005975
STI		TraesCS3A01G480500	1	***	AT1G03070.3	Bax inhibitor-1 family protein	PF01027: Inhibitor of apoptosis-promoting Bax1	IPR006214: Bax inhibitor 1-related	NA	G	PF01027	IPR006214	NA
STI		TraesCS3A01G480600	1	***	tr|A0A199W118|A0A199W118_ANACO	BTB/POZ domain-containing protein	PF12248: Farnesoic acid 0-methyl transferase; PF00651: BTB/POZ domain; PF07707: BTB And C-terminal Kelch; PF00754: F5/8 type C domain	IPR000210: BTB/POZ domain; IPR000421: Coagulation factor 5/8 C-terminal domain; IPR008979: Galactose-binding domain-like; IPR011333: SKP1/BTB/POZ domain; IPR011705: BTB/Kelch-associated; IPR022041: Farnesoic acid O-methyl transferase	GO:0005515 MF: protein binding	G	PF12248; PF00651; PF07707; PF00754	IPR000210; IPR000421; IPR008979; IPR011333; IPR011705; IPR022041	GO:0005515
STI		TraesCS3A01G480700	1	***	AT4G31560.1	high chlorophyll fluorescence 153	NA	NA	NA	G	NA	NA	NA
STI		TraesCS3A01G480800	NA	NA	NA	NA	NA	NA	NA	NA	NA	NA	NA
STI		TraesCS3A01G480900	1	***	tr|A0A1D5V7R4|A0A1D5V7R4_WHEAT	Phosphotransferase	PF00349: Hexokinase; PF03727: Hexokinase	IPR001312: Hexokinase; IPR019807: Hexokinase, binding site; IPR022672: Hexokinase, N-terminal; IPR022673: Hexokinase, C-terminal	GO:0001678 BP: cellular glucose homeostasis;GO:0004396 MF: hexokinase activity;GO:0005524 MF: ATP binding;GO:0005536 MF: glucose binding;GO:0005975 BP: carbohydrate metabolic process;GO:0006096 BP: glycolytic process;GO:0016773 MF: phosphotransferase activity, alcohol group as acceptor;GO:0046835 BP: carbohydrate phosphorylation	G	PF00349; PF03727	IPR001312; IPR019807; IPR022672; IPR022673	GO:0001678; GO:0004396; GO:0005524; GO:0005536; GO:0005975; GO:0006096; GO:0016773; GO:0046835
STI		TraesCS3A01G481000	1	***	tr|I3VIX2|I3VIX2_HORVV	Cytokinin oxidase/dehydrogenase	PF01565: FAD binding domain; PF09265: Cytokinin dehydrogenase 1, FAD and cytokinin binding	IPR006093: Oxygen oxidoreductase covalent FAD-binding site; IPR006094: FAD linked oxidase, N-terminal; IPR015345: Cytokinin dehydrogenase 1, FAD/cytokinin binding domain; IPR016164: FAD-linked oxidase-like, C-terminal; IPR016166: FAD-binding, type 2; IPR016167: FAD-binding, type 2, subdomain 1; IPR016169: CO dehydrogenase flavoprotein-like, FAD-binding, subdomain 2; IPR016170: Vanillyl-alcohol ox…	GO:0003824 MF: catalytic activity;GO:0009690 BP: cytokinin metabolic process;GO:0016491 MF: oxidoreductase activity;GO:0016614 MF: oxidoreductase activity, acting on CH-OH group of donors;GO:0019139 MF: cytokinin dehydrogenase activity;GO:0050660 MF: flavin adenine dinucleotide binding;GO:0055114 BP: oxidation-reduction process	G	PF01565; PF09265	IPR006093; IPR006094; IPR015345; IPR016164; IPR016166; IPR016167; IPR016169; IPR016170	GO:0003824; GO:0009690; GO:0016491; GO:0016614; GO:0019139; GO:0050660; GO:0055114
STI		TraesCS3A01G481100	1	***	tr|A0A0Q3FAJ5|A0A0Q3FAJ5_BRADI	Photosystem II reaction center protein Z	PF01737: YCF9	IPR002644: Photosystem II PsbZ, reaction centre	GO:0009523 CC: photosystem II;GO:0009539 CC: photosystem II reaction center;GO:0015979 BP: photosynthesis;GO:0042549 BP: photosystem II stabilization	G	PF01737	IPR002644	GO:0009523; GO:0009539; GO:0015979; GO:0042549
STI		TraesCS3A01G481200	1	***	tr|A0A061DQL7|A0A061DQL7_THECC	Bax inhibitor-1 family protein	PF01027: Inhibitor of apoptosis-promoting Bax1	IPR006214: Bax inhibitor 1-related	NA	G	PF01027	IPR006214	NA
STI		TraesCS3A01G481300	1	***	AT1G03070.3	Bax inhibitor-1 family protein	PF01027: Inhibitor of apoptosis-promoting Bax1	IPR006214: Bax inhibitor 1-related	NA	G	PF01027	IPR006214	NA
STI		TraesCS3A01G481400	1	***	tr|A0A061DQL7|A0A061DQL7_THECC	Bax inhibitor-1 family protein	PF01027: Inhibitor of apoptosis-promoting Bax1	IPR006214: Bax inhibitor 1-related	NA	G	PF01027	IPR006214	NA
STI		TraesCS3A01G481500	1	***	tr|Q9XEN5|Q9XEN5_WHEAT	Beta-1,3-glucanase	PF00332: Glycosyl hydrolases family 17	IPR000490: Glycoside hydrolase family 17; IPR017853: Glycoside hydrolase superfamily	GO:0004553 MF: hydrolase activity, hydrolyzing O-glycosyl compounds;GO:0005975 BP: carbohydrate metabolic process	G	PF00332	IPR000490; IPR017853	GO:0004553; GO:0005975
STI		TraesCS3A01G481600	1	***	tr|Q8W4V0|Q8W4V0_ORYSA	Endo-1,3-beta-glucanase	PF00332: Glycosyl hydrolases family 17	IPR000490: Glycoside hydrolase family 17; IPR017853: Glycoside hydrolase superfamily	GO:0004553 MF: hydrolase activity, hydrolyzing O-glycosyl compounds;GO:0005975 BP: carbohydrate metabolic process	G	PF00332	IPR000490; IPR017853	GO:0004553; GO:0005975
STI		TraesCS3A01G481700	1	--*	sp|Q02GC0|ISPH_PSEAB	4-hydroxy-3-methylbut-2-enyl diphosphate reductase	PF08224: Domain of unknown function (DUF1719)	IPR013181: Protein of unknown function DUF1719	NA	G	PF08224	IPR013181	NA
STI		TraesCS3A01G481800	1	--*	sp|B1JDR0|HSCB_PSEPW	Co-chaperone protein HscB homolog	PF08224: Domain of unknown function (DUF1719)	IPR013181: Protein of unknown function DUF1719	NA	G	PF08224	IPR013181	NA
STI		TraesCS3A01G481900	1	*-*	tr|A0A072VW29|A0A072VW29_MEDTR	E3 ubiquitin-protein ligase	NA	IPR011989: Armadillo-like helical; IPR016024: Armadillo-type fold	GO:0005488 MF: binding	G	NA	IPR011989; IPR016024	GO:0005488
STI		TraesCS3A01G482000	1	***	tr|Q1ERG1|Q1ERG1_WHEAT	Endo-beta-1,3-glucanase	PF00332: Glycosyl hydrolases family 17	IPR000490: Glycoside hydrolase family 17; IPR017853: Glycoside hydrolase superfamily	GO:0004553 MF: hydrolase activity, hydrolyzing O-glycosyl compounds;GO:0005975 BP: carbohydrate metabolic process	G	PF00332	IPR000490; IPR017853	GO:0004553; GO:0005975
STI		TraesCS3A01G482100	NA	NA	NA	NA	NA	NA	NA	NA	NA	NA	NA
STI		TraesCS3A01G482200	1	***	tr|Q4JK90|Q4JK90_WHEAT	Beta-1,3-glucanase	PF00332: Glycosyl hydrolases family 17	IPR000490: Glycoside hydrolase family 17; IPR017853: Glycoside hydrolase superfamily	GO:0004553 MF: hydrolase activity, hydrolyzing O-glycosyl compounds;GO:0005975 BP: carbohydrate metabolic process	G	PF00332	IPR000490; IPR017853	GO:0004553; GO:0005975
STI		TraesCS3A01G482300	1	***	tr|A0A1I9LQV7|A0A1I9LQV7_ARATH	Purple acid phosphatase 16	PF00149: Calcineurin-like phosphoesterase	IPR004843: Calcineurin-like phosphoesterase domain, ApaH type; IPR011230: Phosphoesterase At2g46880; IPR029052: Metallo-dependent phosphatase-like	GO:0016787 MF: hydrolase activity	G	PF00149	IPR004843; IPR011230; IPR029052	GO:0016787
STI		TraesCS3A01G482400	1	--*	AT2G35230.3	VQ motif-containing protein	PF05678: VQ motif	IPR008889: VQ	NA	G	PF05678	IPR008889	NA
STI	3B_AX-110362575_Hap	TraesCS3B01G475800	1	***	tr|A0A077S779|A0A077S779_WHEAT	Auxin response factor	PF02362: B3 DNA binding domain; PF06507: Auxin response factor; PF02309: AUX/IAA family	IPR000270: PB1 domain; IPR003340: B3 DNA binding domain; IPR010525: Auxin response factor; IPR015300: DNA-binding pseudobarrel domain; IPR033389: AUX/IAA domain	GO:0003677 MF: DNA binding;GO:0005515 MF: protein binding;GO:0005634 CC: nucleus;GO:0006355 BP: regulation of transcription, DNA-templated;GO:0009725 BP: response to hormone	G	PF02362; PF06507; PF02309	IPR000270; IPR003340; IPR010525; IPR015300; IPR033389	GO:0003677; GO:0005515; GO:0005634; GO:0006355; GO:0009725
STI		TraesCS3B01G475900	1	***	tr|M7YC45|M7YC45_TRIUA	Aspartokinase	PF00696: Amino acid kinase family	IPR001048: Aspartate/glutamate/uridylate kinase; IPR001341: Aspartate kinase domain; IPR002912: ACT domain; IPR018042: Aspartate kinase, conserved site	GO:0004072 MF: aspartate kinase activity;GO:0008152 BP: metabolic process;GO:0008652 BP: cellular amino acid biosynthetic process;GO:0016597 MF: amino acid binding	G	PF00696	IPR001048; IPR001341; IPR002912; IPR018042	GO:0004072; GO:0008152; GO:0008652; GO:0016597
STI		TraesCS3B01G476000	1	*-*	tr|A0A160STB3|A0A160STB3_SOLCI	Transcription factor Inducer of CBF expression 1	PF00010: Helix-loop-helix DNA-binding domain	IPR011598: Myc-type, basic helix-loop-helix (bHLH) domain	GO:0046983 MF: protein dimerization activity	G	PF00010	IPR011598	GO:0046983
STI		TraesCS3B01G476100	1	***	tr|A0A1J3DDG1|A0A1J3DDG1_NOCCA	Coiled-coil domain-containing protein SCD2	NA	NA	NA	G	NA	NA	NA
STI		TraesCS3B01G476200	1	***	tr|W5DB41|W5DB41_WHEAT	Defensin	PF00304: Gamma-thionin family	IPR003614: Knottin, scorpion toxin-like; IPR008176: Defensin, plant	GO:0006952 BP: defense response	G	PF00304	IPR003614; IPR008176	GO:0006952
STI		TraesCS3B01G476300	1	***	tr|M8BWE5|M8BWE5_AEGTA	Defensin-like protein	PF00304: Gamma-thionin family	IPR003614: Knottin, scorpion toxin-like; IPR008176: Defensin, plant	GO:0006952 BP: defense response	G	PF00304	IPR003614; IPR008176	GO:0006952
STI		TraesCS3B01G476400	1	***	tr|Q7EZ49|Q7EZ49_ORYSJ	Ribosomal RNA apurinic site specific lyase-like protein	NA	NA	NA	G	NA	NA	NA
STI		TraesCS3B01G476500	1	-**	tr|A0A1D1YUP5|A0A1D1YUP5_9ARAE	F-box protein	NA	NA	NA	TE?	NA	NA	NA
STI		TraesCS3B01G476600	1	--*	AT4G28760.2	methyl-coenzyme M reductase II subunit gamma, putative (DUF3741)	NA	NA	NA	G	NA	NA	NA
STI		TraesCS3B01G476700	1	--*	tr|K0DFC3|K0DFC3_MAIZE	Auxin response factor	NA	NA	NA	G	NA	NA	NA
STI		TraesCS3B01G476800	1	--*	sp|Q8HYI9|PFD5_BOVIN	Prefoldin subunit 5	PF02996: Prefoldin subunit	IPR004127: Prefoldin alpha-like	NA	G	PF02996	IPR004127	NA
STI		TraesCS3B01G476900	1	*-*	tr|A0A151RCA5|A0A151RCA5_CAJCA	F-box protein family	NA	IPR001810: F-box domain; IPR032675: Leucine-rich repeat domain, L domain-like	GO:0005515 MF: protein binding	TE?	NA	IPR001810; IPR032675	GO:0005515
STI		TraesCS3B01G477000	1	*-*	tr|A0A1J6KN25|A0A1J6KN25_NICAT	E3 ubiquitin protein ligase drip2	NA	NA	NA	G	NA	NA	NA
STI		TraesCS3B01G477100	1	***	sp|A7HMM1|BIOF_FERNB	8-amino-7-oxononanoate synthase	PF00155: Aminotransferase class I and II	IPR001917: Aminotransferase, class-II, pyridoxal-phosphate binding site; IPR004839: Aminotransferase, class I/classII; IPR015421: Pyridoxal phosphate-dependent transferase, major region, subdomain 1; IPR015422: Pyridoxal phosphate-dependent transferase, subdomain 2; IPR015424: Pyridoxal phosphate-dependent transferase	GO:0003824 MF: catalytic activity;GO:0008152 BP: metabolic process;GO:0009058 BP: biosynthetic process;GO:0016740 MF: transferase activity;GO:0030170 MF: pyridoxal phosphate binding	G	PF00155	IPR001917; IPR004839; IPR015421; IPR015422; IPR015424	GO:0003824; GO:0008152; GO:0009058; GO:0016740; GO:0030170
STI		TraesCS3B01G477200	1	***	tr|G7KXA9|G7KXA9_MEDTR	Aminopeptidase	PF12576: Protein of unknown function (DUF3754)	IPR022227: Protein of unknown function DUF3754	NA	G	PF12576	IPR022227	NA
STI		TraesCS3B01G477300	1	***	tr|A0A0F7CYQ9|A0A0F7CYQ9_9ROSI	NAD(P)H dehydrogenase 18	NA	NA	NA	G	NA	NA	NA
STI		TraesCS3B01G477400	1	***	tr|B9GNF8|B9GNF8_POPTR	Kinase family protein	PF07714: Protein tyrosine kinase	IPR000719: Protein kinase domain; IPR001245: Serine-threonine/tyrosine-protein kinase, catalytic domain; IPR011009: Protein kinase-like domain; IPR017441: Protein kinase, ATP binding site	GO:0004672 MF: protein kinase activity;GO:0005524 MF: ATP binding;GO:0006468 BP: protein phosphorylation	G	PF07714	IPR000719; IPR001245; IPR011009; IPR017441	GO:0004672; GO:0005524; GO:0006468
STI		TraesCS3B01G477500	1	***	tr|B7EBV9|B7EBV9_ORYSJ	cDNA clone:J013058P10, full insert sequence	NA	NA	NA	G	NA	NA	NA
STI		TraesCS3B01G477600	1	***	tr|B7EBV9|B7EBV9_ORYSJ	cDNA clone:J013058P10, full insert sequence	NA	NA	NA	G	NA	NA	NA
STI		TraesCS3B01G477700	1	***	tr|B9I427|B9I427_POPTR	Short-chain dehydrogenase/reductase family protein	PF00106: short chain dehydrogenase	IPR002347: Short-chain dehydrogenase/reductase SDR; IPR016040: NAD(P)-binding domain; IPR020904: Short-chain dehydrogenase/reductase, conserved site	GO:0016491 MF: oxidoreductase activity	G	PF00106	IPR002347; IPR016040; IPR020904	GO:0016491
STI		TraesCS3B01G477800	1	--*	sp|B2AH89|RSMA_CUPTR	Ribosomal RNA small subunit methyltransferase A	NA	NA	NA	G	NA	NA	NA
STI		TraesCS3B01G477900	1	***	tr|B4FAY5|B4FAY5_MAIZE	Membrane protein LEM1	NA	NA	NA	G	NA	NA	NA
STI		TraesCS3B01G478000	1	*-*	AT5G54380.1	protein kinase family protein	PF00069: Protein kinase domain; PF00400: WD domain, G-beta repeat	IPR000719: Protein kinase domain; IPR001680: WD40 repeat; IPR008271: Serine/threonine-protein kinase, active site; IPR011009: Protein kinase-like domain; IPR015943: WD40/YVTN repeat-like-containing domain; IPR017441: Protein kinase, ATP binding site; IPR017986: WD40-repeat-containing domain; IPR019775: WD40 repeat, conserved site; IPR020472: G-protein beta WD-40 repeat	GO:0004672 MF: protein kinase activity;GO:0005515 MF: protein binding;GO:0005524 MF: ATP binding;GO:0006468 BP: protein phosphorylation	G	PF00069; PF00400	IPR000719; IPR001680; IPR008271; IPR011009; IPR015943; IPR017441; IPR017986; IPR019775; IPR020472	GO:0004672; GO:0005515; GO:0005524; GO:0006468
STI		TraesCS3B01G478100	1	***	tr|A0A1D6CEJ7|A0A1D6CEJ7_WHEAT	Dirigent protein	PF03018: Dirigent-like protein; PF01419: Jacalin-like lectin domain	IPR001229: Jacalin-like lectin domain; IPR004265: Plant disease resistance response protein	NA	G	PF03018; PF01419	IPR001229; IPR004265	NA
STI	3B_AX-111526074_Hap	TraesCS3B01G041700	1	***	tr|B5U8Y9|B5U8Y9_HORVU	Alpha-glucosidase	PF16863: N-terminal barrel of NtMGAM and CtMGAM, maltase-glucoamylase; PF13802: Galactose mutarotase-like; PF01055: Glycosyl hydrolases family 31	IPR000322: Glycoside hydrolase family 31; IPR011013: Galactose mutarotase-like domain; IPR017853: Glycoside hydrolase superfamily; IPR025887: Glycoside hydrolase family 31, N-terminal domain; IPR030458: Glycosyl hydrolases family 31, active site; IPR031727: Galactose mutarotase, N-terminal barrel	GO:0003824 MF: catalytic activity;GO:0004553 MF: hydrolase activity, hydrolyzing O-glycosyl compounds;GO:0005975 BP: carbohydrate metabolic process;GO:0030246 MF: carbohydrate binding	G	PF16863; PF13802; PF01055	IPR000322; IPR011013; IPR017853; IPR025887; IPR030458; IPR031727	GO:0003824; GO:0004553; GO:0005975; GO:0030246
STI	3B_AX-158548691	TraesCS3B01G475800	1	***	tr|A0A077S779|A0A077S779_WHEAT	Auxin response factor	PF02362: B3 DNA binding domain; PF06507: Auxin response factor; PF02309: AUX/IAA family	IPR000270: PB1 domain; IPR003340: B3 DNA binding domain; IPR010525: Auxin response factor; IPR015300: DNA-binding pseudobarrel domain; IPR033389: AUX/IAA domain	GO:0003677 MF: DNA binding;GO:0005515 MF: protein binding;GO:0005634 CC: nucleus;GO:0006355 BP: regulation of transcription, DNA-templated;GO:0009725 BP: response to hormone	G	PF02362; PF06507; PF02309	IPR000270; IPR003340; IPR010525; IPR015300; IPR033389	GO:0003677; GO:0005515; GO:0005634; GO:0006355; GO:0009725
STI		TraesCS3B01G475900	1	***	tr|M7YC45|M7YC45_TRIUA	Aspartokinase	PF00696: Amino acid kinase family	IPR001048: Aspartate/glutamate/uridylate kinase; IPR001341: Aspartate kinase domain; IPR002912: ACT domain; IPR018042: Aspartate kinase, conserved site	GO:0004072 MF: aspartate kinase activity;GO:0008152 BP: metabolic process;GO:0008652 BP: cellular amino acid biosynthetic process;GO:0016597 MF: amino acid binding	G	PF00696	IPR001048; IPR001341; IPR002912; IPR018042	GO:0004072; GO:0008152; GO:0008652; GO:0016597
STI		TraesCS3B01G476000	1	*-*	tr|A0A160STB3|A0A160STB3_SOLCI	Transcription factor Inducer of CBF expression 1	PF00010: Helix-loop-helix DNA-binding domain	IPR011598: Myc-type, basic helix-loop-helix (bHLH) domain	GO:0046983 MF: protein dimerization activity	G	PF00010	IPR011598	GO:0046983
STI		TraesCS3B01G476100	1	***	tr|A0A1J3DDG1|A0A1J3DDG1_NOCCA	Coiled-coil domain-containing protein SCD2	NA	NA	NA	G	NA	NA	NA
STI		TraesCS3B01G476200	1	***	tr|W5DB41|W5DB41_WHEAT	Defensin	PF00304: Gamma-thionin family	IPR003614: Knottin, scorpion toxin-like; IPR008176: Defensin, plant	GO:0006952 BP: defense response	G	PF00304	IPR003614; IPR008176	GO:0006952
STI		TraesCS3B01G476300	1	***	tr|M8BWE5|M8BWE5_AEGTA	Defensin-like protein	PF00304: Gamma-thionin family	IPR003614: Knottin, scorpion toxin-like; IPR008176: Defensin, plant	GO:0006952 BP: defense response	G	PF00304	IPR003614; IPR008176	GO:0006952
STI		TraesCS3B01G476400	1	***	tr|Q7EZ49|Q7EZ49_ORYSJ	Ribosomal RNA apurinic site specific lyase-like protein	NA	NA	NA	G	NA	NA	NA
STI		TraesCS3B01G476500	1	-**	tr|A0A1D1YUP5|A0A1D1YUP5_9ARAE	F-box protein	NA	NA	NA	TE?	NA	NA	NA
STI		TraesCS3B01G476600	1	--*	AT4G28760.2	methyl-coenzyme M reductase II subunit gamma, putative (DUF3741)	NA	NA	NA	G	NA	NA	NA
STI		TraesCS3B01G476700	1	--*	tr|K0DFC3|K0DFC3_MAIZE	Auxin response factor	NA	NA	NA	G	NA	NA	NA
STI		TraesCS3B01G476800	1	--*	sp|Q8HYI9|PFD5_BOVIN	Prefoldin subunit 5	PF02996: Prefoldin subunit	IPR004127: Prefoldin alpha-like	NA	G	PF02996	IPR004127	NA
STI		TraesCS3B01G476900	1	*-*	tr|A0A151RCA5|A0A151RCA5_CAJCA	F-box protein family	NA	IPR001810: F-box domain; IPR032675: Leucine-rich repeat domain, L domain-like	GO:0005515 MF: protein binding	TE?	NA	IPR001810; IPR032675	GO:0005515
STI		TraesCS3B01G477000	1	*-*	tr|A0A1J6KN25|A0A1J6KN25_NICAT	E3 ubiquitin protein ligase drip2	NA	NA	NA	G	NA	NA	NA
STI		TraesCS3B01G477100	1	***	sp|A7HMM1|BIOF_FERNB	8-amino-7-oxononanoate synthase	PF00155: Aminotransferase class I and II	IPR001917: Aminotransferase, class-II, pyridoxal-phosphate binding site; IPR004839: Aminotransferase, class I/classII; IPR015421: Pyridoxal phosphate-dependent transferase, major region, subdomain 1; IPR015422: Pyridoxal phosphate-dependent transferase, subdomain 2; IPR015424: Pyridoxal phosphate-dependent transferase	GO:0003824 MF: catalytic activity;GO:0008152 BP: metabolic process;GO:0009058 BP: biosynthetic process;GO:0016740 MF: transferase activity;GO:0030170 MF: pyridoxal phosphate binding	G	PF00155	IPR001917; IPR004839; IPR015421; IPR015422; IPR015424	GO:0003824; GO:0008152; GO:0009058; GO:0016740; GO:0030170
STI		TraesCS3B01G477200	1	***	tr|G7KXA9|G7KXA9_MEDTR	Aminopeptidase	PF12576: Protein of unknown function (DUF3754)	IPR022227: Protein of unknown function DUF3754	NA	G	PF12576	IPR022227	NA
STI		TraesCS3B01G477300	1	***	tr|A0A0F7CYQ9|A0A0F7CYQ9_9ROSI	NAD(P)H dehydrogenase 18	NA	NA	NA	G	NA	NA	NA
STI		TraesCS3B01G477400	1	***	tr|B9GNF8|B9GNF8_POPTR	Kinase family protein	PF07714: Protein tyrosine kinase	IPR000719: Protein kinase domain; IPR001245: Serine-threonine/tyrosine-protein kinase, catalytic domain; IPR011009: Protein kinase-like domain; IPR017441: Protein kinase, ATP binding site	GO:0004672 MF: protein kinase activity;GO:0005524 MF: ATP binding;GO:0006468 BP: protein phosphorylation	G	PF07714	IPR000719; IPR001245; IPR011009; IPR017441	GO:0004672; GO:0005524; GO:0006468
STI		TraesCS3B01G477500	1	***	tr|B7EBV9|B7EBV9_ORYSJ	cDNA clone:J013058P10, full insert sequence	NA	NA	NA	G	NA	NA	NA
STI		TraesCS3B01G477600	1	***	tr|B7EBV9|B7EBV9_ORYSJ	cDNA clone:J013058P10, full insert sequence	NA	NA	NA	G	NA	NA	NA
STI	3B_Ku_c1575_338	TraesCS3B01G476900	1	*-*	tr|A0A151RCA5|A0A151RCA5_CAJCA	F-box protein family	NA	IPR001810: F-box domain; IPR032675: Leucine-rich repeat domain, L domain-like	GO:0005515 MF: protein binding	TE?	NA	IPR001810; IPR032675	GO:0005515
STI		TraesCS3B01G477000	1	*-*	tr|A0A1J6KN25|A0A1J6KN25_NICAT	E3 ubiquitin protein ligase drip2	NA	NA	NA	G	NA	NA	NA
STI		TraesCS3B01G477100	1	***	sp|A7HMM1|BIOF_FERNB	8-amino-7-oxononanoate synthase	PF00155: Aminotransferase class I and II	IPR001917: Aminotransferase, class-II, pyridoxal-phosphate binding site; IPR004839: Aminotransferase, class I/classII; IPR015421: Pyridoxal phosphate-dependent transferase, major region, subdomain 1; IPR015422: Pyridoxal phosphate-dependent transferase, subdomain 2; IPR015424: Pyridoxal phosphate-dependent transferase	GO:0003824 MF: catalytic activity;GO:0008152 BP: metabolic process;GO:0009058 BP: biosynthetic process;GO:0016740 MF: transferase activity;GO:0030170 MF: pyridoxal phosphate binding	G	PF00155	IPR001917; IPR004839; IPR015421; IPR015422; IPR015424	GO:0003824; GO:0008152; GO:0009058; GO:0016740; GO:0030170
STI		TraesCS3B01G477200	1	***	tr|G7KXA9|G7KXA9_MEDTR	Aminopeptidase	PF12576: Protein of unknown function (DUF3754)	IPR022227: Protein of unknown function DUF3754	NA	G	PF12576	IPR022227	NA
STI		TraesCS3B01G477300	1	***	tr|A0A0F7CYQ9|A0A0F7CYQ9_9ROSI	NAD(P)H dehydrogenase 18	NA	NA	NA	G	NA	NA	NA
STI		TraesCS3B01G477400	1	***	tr|B9GNF8|B9GNF8_POPTR	Kinase family protein	PF07714: Protein tyrosine kinase	IPR000719: Protein kinase domain; IPR001245: Serine-threonine/tyrosine-protein kinase, catalytic domain; IPR011009: Protein kinase-like domain; IPR017441: Protein kinase, ATP binding site	GO:0004672 MF: protein kinase activity;GO:0005524 MF: ATP binding;GO:0006468 BP: protein phosphorylation	G	PF07714	IPR000719; IPR001245; IPR011009; IPR017441	GO:0004672; GO:0005524; GO:0006468
STI		TraesCS3B01G477500	1	***	tr|B7EBV9|B7EBV9_ORYSJ	cDNA clone:J013058P10, full insert sequence	NA	NA	NA	G	NA	NA	NA
STI		TraesCS3B01G477600	1	***	tr|B7EBV9|B7EBV9_ORYSJ	cDNA clone:J013058P10, full insert sequence	NA	NA	NA	G	NA	NA	NA
STI		TraesCS3B01G477700	1	***	tr|B9I427|B9I427_POPTR	Short-chain dehydrogenase/reductase family protein	PF00106: short chain dehydrogenase	IPR002347: Short-chain dehydrogenase/reductase SDR; IPR016040: NAD(P)-binding domain; IPR020904: Short-chain dehydrogenase/reductase, conserved site	GO:0016491 MF: oxidoreductase activity	G	PF00106	IPR002347; IPR016040; IPR020904	GO:0016491
STI		TraesCS3B01G477800	1	--*	sp|B2AH89|RSMA_CUPTR	Ribosomal RNA small subunit methyltransferase A	NA	NA	NA	G	NA	NA	NA
STI		TraesCS3B01G477900	1	***	tr|B4FAY5|B4FAY5_MAIZE	Membrane protein LEM1	NA	NA	NA	G	NA	NA	NA
STI		TraesCS3B01G478000	1	*-*	AT5G54380.1	protein kinase family protein	PF00069: Protein kinase domain; PF00400: WD domain, G-beta repeat	IPR000719: Protein kinase domain; IPR001680: WD40 repeat; IPR008271: Serine/threonine-protein kinase, active site; IPR011009: Protein kinase-like domain; IPR015943: WD40/YVTN repeat-like-containing domain; IPR017441: Protein kinase, ATP binding site; IPR017986: WD40-repeat-containing domain; IPR019775: WD40 repeat, conserved site; IPR020472: G-protein beta WD-40 repeat	GO:0004672 MF: protein kinase activity;GO:0005515 MF: protein binding;GO:0005524 MF: ATP binding;GO:0006468 BP: protein phosphorylation	G	PF00069; PF00400	IPR000719; IPR001680; IPR008271; IPR011009; IPR015943; IPR017441; IPR017986; IPR019775; IPR020472	GO:0004672; GO:0005515; GO:0005524; GO:0006468
STI		TraesCS3B01G478100	1	***	tr|A0A1D6CEJ7|A0A1D6CEJ7_WHEAT	Dirigent protein	PF03018: Dirigent-like protein; PF01419: Jacalin-like lectin domain	IPR001229: Jacalin-like lectin domain; IPR004265: Plant disease resistance response protein	NA	G	PF03018; PF01419	IPR001229; IPR004265	NA
STI		TraesCS3B01G478200	1	***	tr|A0A061GJ02|A0A061GJ02_THECC	Core-2/I-branching beta-1,6-N-acetylglucosaminyltransferase family protein	PF02485: Core-2/I-Branching enzyme	IPR003406: Glycosyl transferase, family 14	GO:0008375 MF: acetylglucosaminyltransferase activity;GO:0016020 CC: membrane	G	PF02485	IPR003406	GO:0008375; GO:0016020
STI		TraesCS3B01G478300	1	*-*	tr|B6UGU7|B6UGU7_MAIZE	VQ motif family protein	PF05678: VQ motif	IPR008889: VQ	NA	G	PF05678	IPR008889	NA
STI		TraesCS3B01G478400	1	*-*	AT1G65790.1	receptor kinase 1	PF00069: Protein kinase domain; PF00400: WD domain, G-beta repeat	IPR000719: Protein kinase domain; IPR001680: WD40 repeat; IPR008271: Serine/threonine-protein kinase, active site; IPR011009: Protein kinase-like domain; IPR011042: Six-bladed beta-propeller, TolB-like; IPR013783: Immunoglobulin-like fold; IPR015943: WD40/YVTN repeat-like-containing domain; IPR017441: Protein kinase, ATP binding site; IPR017986: WD40-repeat-containing domain; IPR019775: WD40 repe…	GO:0004672 MF: protein kinase activity;GO:0005515 MF: protein binding;GO:0005524 MF: ATP binding;GO:0006468 BP: protein phosphorylation	G	PF00069; PF00400	IPR000719; IPR001680; IPR008271; IPR011009; IPR011042; IPR013783; IPR015943; IPR017441; IPR017986; IPR019775; IPR020472	GO:0004672; GO:0005515; GO:0005524; GO:0006468
STI		TraesCS3B01G478500	1	***	tr|A0A1D5WA95|A0A1D5WA95_WHEAT	Dirigent protein	PF03018: Dirigent-like protein	IPR004265: Plant disease resistance response protein	NA	G	PF03018	IPR004265	NA
STI		TraesCS3B01G478600	NA	NA	NA	NA	NA	NA	NA	NA	NA	NA	NA
STI		TraesCS3B01G478700	1	*-*	AT5G35960.2	Protein kinase family protein	PF00069: Protein kinase domain; PF00400: WD domain, G-beta repeat	IPR000719: Protein kinase domain; IPR001680: WD40 repeat; IPR008271: Serine/threonine-protein kinase, active site; IPR011009: Protein kinase-like domain; IPR015943: WD40/YVTN repeat-like-containing domain; IPR017986: WD40-repeat-containing domain; IPR019775: WD40 repeat, conserved site; IPR020472: G-protein beta WD-40 repeat	GO:0004672 MF: protein kinase activity;GO:0005515 MF: protein binding;GO:0005524 MF: ATP binding;GO:0006468 BP: protein phosphorylation	G	PF00069; PF00400	IPR000719; IPR001680; IPR008271; IPR011009; IPR015943; IPR017986; IPR019775; IPR020472	GO:0004672; GO:0005515; GO:0005524; GO:0006468
STI		TraesCS3B01G478800	1	***	tr|A0A1D5VVD5|A0A1D5VVD5_WHEAT	Dirigent protein	PF03018: Dirigent-like protein; PF01419: Jacalin-like lectin domain	IPR001229: Jacalin-like lectin domain; IPR004265: Plant disease resistance response protein	NA	G	PF03018; PF01419	IPR001229; IPR004265	NA
STI		TraesCS3B01G478900	1	*-*	AT5G35960.2	Protein kinase family protein	PF00069: Protein kinase domain; PF00400: WD domain, G-beta repeat	IPR000719: Protein kinase domain; IPR001680: WD40 repeat; IPR008271: Serine/threonine-protein kinase, active site; IPR011009: Protein kinase-like domain; IPR013783: Immunoglobulin-like fold; IPR015943: WD40/YVTN repeat-like-containing domain; IPR017441: Protein kinase, ATP binding site; IPR017986: WD40-repeat-containing domain; IPR019775: WD40 repeat, conserved site; IPR020472: G-protein beta WD-…	GO:0004672 MF: protein kinase activity;GO:0005515 MF: protein binding;GO:0005524 MF: ATP binding;GO:0006468 BP: protein phosphorylation	G	PF00069; PF00400	IPR000719; IPR001680; IPR008271; IPR011009; IPR013783; IPR015943; IPR017441; IPR017986; IPR019775; IPR020472	GO:0004672; GO:0005515; GO:0005524; GO:0006468
STI		TraesCS3B01G479000	1	***	tr|A0A077RZN1|A0A077RZN1_WHEAT	Dirigent protein	PF03018: Dirigent-like protein; PF01419: Jacalin-like lectin domain	IPR001229: Jacalin-like lectin domain; IPR004265: Plant disease resistance response protein	NA	G	PF03018; PF01419	IPR001229; IPR004265	NA
STI		TraesCS3B01G479100	1	*-*	AT5G35960.2	Protein kinase family protein	PF00069: Protein kinase domain; PF00400: WD domain, G-beta repeat	IPR000719: Protein kinase domain; IPR001680: WD40 repeat; IPR008271: Serine/threonine-protein kinase, active site; IPR011009: Protein kinase-like domain; IPR013783: Immunoglobulin-like fold; IPR015943: WD40/YVTN repeat-like-containing domain; IPR017441: Protein kinase, ATP binding site; IPR017986: WD40-repeat-containing domain; IPR019775: WD40 repeat, conserved site; IPR020472: G-protein beta WD-…	GO:0004672 MF: protein kinase activity;GO:0005515 MF: protein binding;GO:0005524 MF: ATP binding;GO:0006468 BP: protein phosphorylation	G	PF00069; PF00400	IPR000719; IPR001680; IPR008271; IPR011009; IPR013783; IPR015943; IPR017441; IPR017986; IPR019775; IPR020472	GO:0004672; GO:0005515; GO:0005524; GO:0006468
STI		TraesCS3B01G479200	1	***	tr|A0A1D5W1C5|A0A1D5W1C5_WHEAT	Dirigent protein	PF03018: Dirigent-like protein; PF01419: Jacalin-like lectin domain	IPR001229: Jacalin-like lectin domain; IPR004265: Plant disease resistance response protein	NA	G	PF03018; PF01419	IPR001229; IPR004265	NA
STI		TraesCS3B01G479300	1	***	tr|A0A0U2RTH9|A0A0U2RTH9_ORYSA	NBS-LRR-like resistance protein	NA	IPR027417: P-loop containing nucleoside triphosphate hydrolase	NA	G	NA	IPR027417	NA
STI		TraesCS3B01G479400	1	--*	sp|B1JNC4|RHAR_YERPY	HTH-type transcriptional activator RhaR	NA	NA	NA	G	NA	NA	NA
STI		TraesCS3B01G479500	1	***	AT4G10490.1	2-oxoglutarate (2OG) and Fe(II)-dependent oxygenase superfamily protein	PF14226: non-haem dioxygenase in morphine synthesis N-terminal; PF03171: 2OG-Fe(II) oxygenase superfamily	IPR005123: Oxoglutarate/iron-dependent dioxygenase; IPR026992: Non-haem dioxygenase N-terminal domain; IPR027443: Isopenicillin N synthase-like	GO:0016491 MF: oxidoreductase activity;GO:0055114 BP: oxidation-reduction process	G	PF14226; PF03171	IPR005123; IPR026992; IPR027443	GO:0016491; GO:0055114
STI		TraesCS3B01G479600	1	***	tr|M8AKH2|M8AKH2_AEGTA	5'-methylthioadenosine/S-adenosylhomocysteine nucleosidase	PF01048: Phosphorylase superfamily	IPR000845: Nucleoside phosphorylase domain	GO:0003824 MF: catalytic activity;GO:0009116 BP: nucleoside metabolic process	G	PF01048	IPR000845	GO:0003824; GO:0009116
STI	4B_AX-108829152_Hap	TraesCS4B01G292500	1	***	tr|N1R5P3|N1R5P3_AEGTA	Transcription initiation factor IIE subunit beta	PF02186: TFIIE beta subunit core domain	IPR003166: Transcription factor TFIIE beta subunit, DNA-binding domain; IPR016656: Transcription initiation factor TFIIE, beta subunit	GO:0005673 CC: transcription factor TFIIE complex;GO:0006367 BP: transcription initiation from RNA polymerase II promoter	G	PF02186	IPR003166; IPR016656	GO:0005673; GO:0006367
STI		TraesCS4B01G292600	1	***	tr|B9T4P8|B9T4P8_RICCO	N-acetyltransferase, putative	PF00583: Acetyltransferase (GNAT) family	IPR000182: GNAT domain; IPR016181: Acyl-CoA N-acyltransferase	GO:0008080 MF: N-acetyltransferase activity	G	PF00583	IPR000182; IPR016181	GO:0008080
STI		TraesCS4B01G292700	1	***	tr|G7I917|G7I917_MEDTR	Transmembrane protein, putative	NA	NA	NA	G	NA	NA	NA
STI		TraesCS4B01G292800	1	***	tr|A0A078CHK0|A0A078CHK0_BRANA	BnaC08g32970D protein	NA	NA	NA	G	NA	NA	NA
STI		TraesCS4B01G292900	1	***	tr|A0A0K9NMH9|A0A0K9NMH9_ZOSMR	AP2-like ethylene-responsive transcription factor	PF00847: AP2 domain	IPR001471: AP2/ERF domain; IPR016177: DNA-binding domain	GO:0003677 MF: DNA binding;GO:0003700 MF: transcription factor activity, sequence-specific DNA binding;GO:0006355 BP: regulation of transcription, DNA-templated	G	PF00847	IPR001471; IPR016177	GO:0003677; GO:0003700; GO:0006355
STI		TraesCS4B01G293000	1	-**	AT1G55265.1	DUF538 family protein, putative (Protein of unknown function, DUF538)	PF04398: Protein of unknown function, DUF538	IPR007493: Protein of unknown function DUF538	NA	U	PF04398	IPR007493	NA
STI		TraesCS4B01G293100	1	-**	AT1G55265.1	DUF538 family protein, putative (Protein of unknown function, DUF538)	PF04398: Protein of unknown function, DUF538	IPR007493: Protein of unknown function DUF538	NA	U	PF04398	IPR007493	NA
STI		TraesCS4B01G293200	1	-**	AT5G19590.2	DUF538 family protein (Protein of unknown function, DUF538)	PF04398: Protein of unknown function, DUF538	IPR007493: Protein of unknown function DUF538	NA	U	PF04398	IPR007493	NA
STI		TraesCS4B01G293300	1	***	tr|A0A1D5XDA2|A0A1D5XDA2_WHEAT	Carboxypeptidase	PF00450: Serine carboxypeptidase	IPR001563: Peptidase S10, serine carboxypeptidase; IPR029058: Alpha/Beta hydrolase fold	GO:0004185 MF: serine-type carboxypeptidase activity;GO:0006508 BP: proteolysis	G	PF00450	IPR001563; IPR029058	GO:0004185; GO:0006508
STI		TraesCS4B01G293400	1	***	tr|A0A118JUQ6|A0A118JUQ6_CYNCS	E3 Ubiquitin ligase	PF12483: E3 Ubiquitin ligase; PF13920: Zinc finger, C3HC4 type (RING finger)	IPR001841: Zinc finger, RING-type; IPR022170: E3 Ubiquitin ligase, GIDE-type	GO:0004842 MF: ubiquitin-protein transferase activity;GO:0005515 MF: protein binding;GO:0006996 BP: organelle organization;GO:0008270 MF: zinc ion binding;GO:0016567 BP: protein ubiquitination	G	PF12483; PF13920	IPR001841; IPR022170	GO:0004842; GO:0005515; GO:0006996; GO:0008270; GO:0016567
STI		TraesCS4B01G293500	1	***	tr|A0A072URM3|A0A072URM3_MEDTR	Membrane lipoprotein, putative	NA	NA	NA	G	NA	NA	NA
STI		TraesCS4B01G293600	1	***	sp|Q59467|COPA2_HELPX	Copper-transporting ATPase	PF00122: E1-E2 ATPase; PF00702: haloacid dehalogenase-like hydrolase	IPR001757: P-type ATPase; IPR008250: P-type ATPase, A domain; IPR018303: P-type ATPase, phosphorylation site; IPR023214: HAD-like domain; IPR023298: P-type ATPase, transmembrane domain; IPR023299: P-type ATPase, cytoplasmic domain N; IPR027256: P-type ATPase, subfamily IB	GO:0000166 MF: nucleotide binding;GO:0006812 BP: cation transport;GO:0016021 CC: integral component of membrane;GO:0019829 MF: cation-transporting ATPase activity;GO:0046872 MF: metal ion binding	G	PF00122; PF00702	IPR001757; IPR008250; IPR018303; IPR023214; IPR023298; IPR023299; IPR027256	GO:0000166; GO:0006812; GO:0016021; GO:0019829; GO:0046872
STI		TraesCS4B01G293700	1	***	tr|B6TT89|B6TT89_MAIZE	YGGT family protein	PF02325: YGGT family	IPR003425: CCB3/YggT	GO:0016020 CC: membrane	G	PF02325	IPR003425	GO:0016020
STI		TraesCS4B01G293800	NA	NA	NA	NA	NA	NA	NA	NA	NA	NA	NA
STI		TraesCS4B01G293800	1	***	tr|Q8H025|Q8H025_ORYSJ	Hydrolase, alpha/beta fold family protein, expressed	PF12697: Alpha/beta hydrolase family	IPR000073: Alpha/beta hydrolase fold-1; IPR029058: Alpha/Beta hydrolase fold	NA	G	PF12697	IPR000073; IPR029058	NA
STI		TraesCS4B01G293900	1	***	tr|Q8H025|Q8H025_ORYSJ	Hydrolase, alpha/beta fold family protein, expressed	PF12697: Alpha/beta hydrolase family	IPR000073: Alpha/beta hydrolase fold-1; IPR000639: Epoxide hydrolase-like; IPR029058: Alpha/Beta hydrolase fold	GO:0003824 MF: catalytic activity	G	PF12697	IPR000073; IPR000639; IPR029058	GO:0003824
STI		TraesCS4B01G294000	1	***	tr|Q10QY7|Q10QY7_ORYSJ	Hydrolase, alpha/beta fold family protein, expressed	PF00561: alpha/beta hydrolase fold	IPR000073: Alpha/beta hydrolase fold-1; IPR029058: Alpha/Beta hydrolase fold	NA	G	PF00561	IPR000073; IPR029058	NA
STI		TraesCS4B01G294100	1	***	tr|G7K5M6|G7K5M6_MEDTR	Germin family 1 protein	PF00190: Cupin	IPR001929: Germin; IPR006045: Cupin 1; IPR011051: RmlC-like cupin domain; IPR014710: RmlC-like jelly roll fold; IPR019780: Germin, manganese binding site	GO:0030145 MF: manganese ion binding;GO:0045735 MF: nutrient reservoir activity	G	PF00190	IPR001929; IPR006045; IPR011051; IPR014710; IPR019780	GO:0030145; GO:0045735
STI		TraesCS4B01G294200	NA	NA	NA	NA	NA	NA	NA	NA	NA	NA	NA
STI		TraesCS4B01G294300	1	***	tr|C6ZRQ0|C6ZRQ0_SOYBN	Kinase-like protein	PF07714: Protein tyrosine kinase	IPR000719: Protein kinase domain; IPR001245: Serine-threonine/tyrosine-protein kinase, catalytic domain; IPR008271: Serine/threonine-protein kinase, active site; IPR011009: Protein kinase-like domain	GO:0004672 MF: protein kinase activity;GO:0005524 MF: ATP binding;GO:0006468 BP: protein phosphorylation	G	PF07714	IPR000719; IPR001245; IPR008271; IPR011009	GO:0004672; GO:0005524; GO:0006468
STI		TraesCS4B01G294400	1	--*	AT3G61480.2	Quinoprotein amine dehydrogenase, beta chain-like; RIC1-like guanyl-nucleotide exchange factor	NA	NA	NA	G	NA	NA	NA
STI		TraesCS4B01G294500	1	***	tr|A0A1D5XH64|A0A1D5XH64_WHEAT	Bidirectional sugar transporter SWEET	PF03083: Sugar efflux transporter for intercellular exchange	IPR004316: SWEET sugar transporter	GO:0016021 CC: integral component of membrane	G	PF03083	IPR004316	GO:0016021
STI		TraesCS4B01G294600	1	--*	AT3G14470.2	NB-ARC domain-containing disease resistance protein	NA	IPR027417: P-loop containing nucleoside triphosphate hydrolase	NA	G	NA	IPR027417	NA
STI		TraesCS4B01G294700	1	***	tr|M8CLT0|M8CLT0_AEGTA	Anthocyanin 5-aromatic acyltransferase	PF02458: Transferase family	IPR003480: Transferase	GO:0016747 MF: transferase activity, transferring acyl groups other than amino-acyl groups	G	PF02458	IPR003480	GO:0016747
STI	4B_AX-109516903_Hap	TraesCS4B01G374900	1	--*	AT1G07930.2	GTP binding Elongation factor Tu family protein	PF12274: Protein of unknown function (DUF3615)	IPR022059: Protein of unknown function DUF3615	NA	G	PF12274	IPR022059	NA
STI		TraesCS4B01G375000	1	***	tr|Q10T36|Q10T36_ORYSJ	2-phosphoglycerate kinase, putative, expressed	NA	IPR027417: P-loop containing nucleoside triphosphate hydrolase	NA	G	NA	IPR027417	NA
STI		TraesCS4B01G375100	1	***	tr|A0A1D1YZA2|A0A1D1YZA2_9ARAE	CCR4-NOT transcription complex subunit 1	PF16418: CCR4-NOT transcription complex subunit 1 HEAT repeat; PF16417: CCR4-NOT transcription complex subunit 1 TTP binding domain; PF16415: CCR4-NOT transcription complex subunit 1 CAF1-binding domain; PF12842: Domain of unknown function (DUF3819); PF04054: CCR4-Not complex component, Not1	IPR007196: CCR4-Not complex component, Not1, C-terminal; IPR024557: CCR4-Not complex, Not1 subunit, domain of unknown function DUF3819; IPR032191: CCR4-NOT transcription complex subunit 1, CAF1-binding domain; IPR032193: CCR4-NOT transcription complex subunit 1, TTP binding domain; IPR032194: CCR4-NOT transcription complex subunit 1, HEAT repeat	NA	G	PF16418; PF16417; PF16415; PF12842; PF04054	IPR007196; IPR024557; IPR032191; IPR032193; IPR032194	NA
STI	5A_AX-158550762	TraesCS5A01G234100	1	***	tr|A0A1D5YRA7|A0A1D5YRA7_WHEAT	HVA22-like protein	PF03134: TB2/DP1, HVA22 family	IPR004345: TB2/DP1/HVA22-related protein	NA	G	PF03134	IPR004345	NA
STI		TraesCS5A01G234200	1	***	tr|Q9AYS8|Q9AYS8_9POAL	1-aminocyclopropane-1-carboxylate oxidase	PF14226: non-haem dioxygenase in morphine synthesis N-terminal; PF03171: 2OG-Fe(II) oxygenase superfamily	IPR005123: Oxoglutarate/iron-dependent dioxygenase; IPR026992: Non-haem dioxygenase N-terminal domain; IPR027443: Isopenicillin N synthase-like	GO:0016491 MF: oxidoreductase activity;GO:0055114 BP: oxidation-reduction process	G	PF14226; PF03171	IPR005123; IPR026992; IPR027443	GO:0016491; GO:0055114
STI		TraesCS5A01G234300	1	***	tr|B5TXD1|B5TXD1_SACOF	1-aminocyclopropane-1-carboxylate oxidase	PF14226: non-haem dioxygenase in morphine synthesis N-terminal; PF03171: 2OG-Fe(II) oxygenase superfamily	IPR005123: Oxoglutarate/iron-dependent dioxygenase; IPR026992: Non-haem dioxygenase N-terminal domain; IPR027443: Isopenicillin N synthase-like	GO:0016491 MF: oxidoreductase activity;GO:0055114 BP: oxidation-reduction process	G	PF14226; PF03171	IPR005123; IPR026992; IPR027443	GO:0016491; GO:0055114
STI		TraesCS5A01G234400	1	***	tr|Q5EUD5|Q5EUD5_MAIZE	Protein disulfide isomerase	PF00085: Thioredoxin	IPR005788: Disulphide isomerase; IPR012336: Thioredoxin-like fold; IPR013766: Thioredoxin domain; IPR017937: Thioredoxin, conserved site	GO:0016853 MF: isomerase activity;GO:0045454 BP: cell redox homeostasis	G	PF00085	IPR005788; IPR012336; IPR013766; IPR017937	GO:0016853; GO:0045454
STI		TraesCS5A01G234500	1	***	tr|A0A061F9M7|A0A061F9M7_THECC	DNA-binding storekeeper protein-related transcriptional regulator, putative	PF04504: Protein of unknown function, DUF573	IPR007592: GLABROUS1 enhancer-binding protein family	GO:0006355 BP: regulation of transcription, DNA-templated	G	PF04504	IPR007592	GO:0006355
STI		TraesCS5A01G234600	1	*-*	tr|G8A1D8|G8A1D8_MEDTR	DUF1644 family protein	PF07800: Protein of unknown function (DUF1644)	IPR012866: Protein of unknown function DUF1644; IPR013083: Zinc finger, RING/FYVE/PHD-type	NA	G	PF07800	IPR012866; IPR013083	NA
STI		TraesCS5A01G234700	1	***	tr|A0A1E5VZG2|A0A1E5VZG2_9POAL	LysM domain-containing GPI-anchored protein 1	PF01476: LysM domain	IPR018392: LysM domain	NA	G	PF01476	IPR018392	NA
STI		TraesCS5A01G234800	1	***	tr|M7ZD15|M7ZD15_TRIUA	Aspartic proteinase nepenthesin-1	PF14543: Xylanase inhibitor N-terminal; PF14541: Xylanase inhibitor C-terminal	IPR001461: Aspartic peptidase A1 family; IPR001969: Aspartic peptidase, active site; IPR021109: Aspartic peptidase domain; IPR032799: Xylanase inhibitor, C-terminal; IPR032861: Xylanase inhibitor, N-terminal; IPR033121: Peptidase family A1 domain	GO:0004190 MF: aspartic-type endopeptidase activity;GO:0006508 BP: proteolysis	G	PF14543; PF14541	IPR001461; IPR001969; IPR021109; IPR032799; IPR032861; IPR033121	GO:0004190; GO:0006508
STI		TraesCS5A01G234900	1	*-*	AT4G13985.1	FBD-associated F-box protein	PF08387: FBD	IPR001810: F-box domain; IPR006566: FBD domain; IPR032675: Leucine-rich repeat domain, L domain-like	GO:0005515 MF: protein binding	TE?	PF08387	IPR001810; IPR006566; IPR032675	GO:0005515
STI		TraesCS5A01G235000	1	***	tr|A0A1E5VZ69|A0A1E5VZ69_9POAL	Aspartic proteinase nepenthesin-1	PF14543: Xylanase inhibitor N-terminal; PF14541: Xylanase inhibitor C-terminal	IPR001461: Aspartic peptidase A1 family; IPR001969: Aspartic peptidase, active site; IPR021109: Aspartic peptidase domain; IPR032799: Xylanase inhibitor, C-terminal; IPR032861: Xylanase inhibitor, N-terminal; IPR033121: Peptidase family A1 domain	GO:0004190 MF: aspartic-type endopeptidase activity;GO:0006508 BP: proteolysis	G	PF14543; PF14541	IPR001461; IPR001969; IPR021109; IPR032799; IPR032861; IPR033121	GO:0004190; GO:0006508
STI		TraesCS5A01G235100	1	--*	AT4G22180.1	F-box protein (DUF295)	NA	NA	NA	TE?	NA	NA	NA
STI		TraesCS5A01G235200	1	***	tr|K7NBR3|K7NBR3_SIRGR	Ripening-related protein	NA	IPR009009: RlpA-like protein, double-psi beta-barrel domain	NA	G	NA	IPR009009	NA
STI		TraesCS5A01G235300	1	***	tr|A0A1D5YGB8|A0A1D5YGB8_WHEAT	Hexosyltransferase	PF13334: Domain of unknown function (DUF4094); PF01762: Galactosyltransferase	IPR002659: Glycosyl transferase, family 31; IPR025298: Domain of unknown function DUF4094	GO:0006486 BP: protein glycosylation;GO:0008378 MF: galactosyltransferase activity;GO:0016020 CC: membrane	G	PF13334; PF01762	IPR002659; IPR025298	GO:0006486; GO:0008378; GO:0016020
STI		TraesCS5A01G235400	1	***	tr|B6SZ92|B6SZ92_MAIZE	Transmembrane protein 50A	PF05255: Uncharacterised protein family (UPF0220)	IPR007919: Uncharacterised protein family UPF0220	NA	G	PF05255	IPR007919	NA
STI		TraesCS5A01G235500	1	***	sp|A7SXK3|TMED_NEMVE	Transmembrane emp24 domain-containing protein	PF01105: emp24/gp25L/p24 family/GOLD	IPR009038: GOLD domain	GO:0006810 BP: transport;GO:0016021 CC: integral component of membrane	G	PF01105	IPR009038	GO:0006810; GO:0016021
STI		TraesCS5A01G235600	1	***	tr|G8E493|G8E493_ORYSI	Annexin	PF00191: Annexin	IPR009118: Annexin D, plant; IPR018502: Annexin repeat	GO:0005509 MF: calcium ion binding;GO:0005544 MF: calcium-dependent phospholipid binding	G	PF00191	IPR009118; IPR018502	GO:0005509; GO:0005544
STI		TraesCS5A01G235700	1	***	tr|G7J5Q2|G7J5Q2_MEDTR	Processing peptidase	PF10502: Signal peptidase, peptidase S26	IPR000223: Peptidase S26A, signal peptidase I; IPR015927: Peptidase S24/S26A/S26B/S26C; IPR019533: Peptidase S26; IPR019756: Peptidase S26A, signal peptidase I, serine active site; IPR019757: Peptidase S26A, signal peptidase I, lysine active site; IPR019758: Peptidase S26A, signal peptidase I, conserved site	GO:0006508 BP: proteolysis;GO:0008236 MF: serine-type peptidase activity;GO:0016020 CC: membrane;GO:0016021 CC: integral component of membrane	G	PF10502	IPR000223; IPR015927; IPR019533; IPR019756; IPR019757; IPR019758	GO:0006508; GO:0008236; GO:0016020; GO:0016021
STI		TraesCS5A01G235800	1	***	tr|A0A1E5VZ93|A0A1E5VZ93_9POAL	Nuclear pore complex protein NUP58	NA	IPR011989: Armadillo-like helical	NA	G	NA	IPR011989	NA
STI		TraesCS5A01G235900	1	--*	AT5G55490.9	gamete expressed protein 1	NA	NA	NA	G	NA	NA	NA
STI		TraesCS5A01G236000	NA	NA	NA	NA	NA	NA	NA	NA	NA	NA	NA
STI		TraesCS5A01G236000	1	***	tr|A0A1E5VZ78|A0A1E5VZ78_9POAL	Protease 2	PF02897: Prolyl oligopeptidase, N-terminal beta-propeller domain; PF00326: Prolyl oligopeptidase family	IPR001375: Peptidase S9, prolyl oligopeptidase, catalytic domain; IPR002470: Peptidase S9A, prolyl oligopeptidase; IPR023302: Peptidase S9A, N-terminal domain; IPR029058: Alpha/Beta hydrolase fold	GO:0004252 MF: serine-type endopeptidase activity;GO:0006508 BP: proteolysis;GO:0008236 MF: serine-type peptidase activity;GO:0070008 MF: serine-type exopeptidase activity	G	PF02897; PF00326	IPR001375; IPR002470; IPR023302; IPR029058	GO:0004252; GO:0006508; GO:0008236; GO:0070008
STI		TraesCS5A01G236100	1	***	tr|Q67UZ0|Q67UZ0_ORYSJ	Aminotransferase	PF00155: Aminotransferase class I and II	IPR004839: Aminotransferase, class I/classII; IPR015421: Pyridoxal phosphate-dependent transferase, major region, subdomain 1; IPR015422: Pyridoxal phosphate-dependent transferase, subdomain 2; IPR015424: Pyridoxal phosphate-dependent transferase	GO:0003824 MF: catalytic activity;GO:0009058 BP: biosynthetic process;GO:0030170 MF: pyridoxal phosphate binding	G	PF00155	IPR004839; IPR015421; IPR015422; IPR015424	GO:0003824; GO:0009058; GO:0030170
STI		TraesCS5A01G236200	1	***	tr|B9H7C8|B9H7C8_POPTR	Phosphatidylinositol-4-phosphate 5-kinase family protein	PF02493: MORN repeat	IPR003409: MORN motif	NA	G	PF02493	IPR003409	NA
STI		TraesCS5A01G236300	1	***	tr|B6T5H4|B6T5H4_MAIZE	Rhomboid-like protein	PF01694: Rhomboid family	IPR022764: Peptidase S54, rhomboid domain	GO:0004252 MF: serine-type endopeptidase activity;GO:0016021 CC: integral component of membrane	G	PF01694	IPR022764	GO:0004252; GO:0016021
STI		TraesCS5A01G236400	1	***	tr|Q67UA8|Q67UA8_ORYSJ	Hydroxyproline-rich glycoprotein-like protein	NA	NA	NA	G	NA	NA	NA
STI		TraesCS5A01G236500	1	***	tr|Q67UA7|Q67UA7_ORYSJ	F-box protein-like	PF12937: F-box-like	IPR001810: F-box domain; IPR032675: Leucine-rich repeat domain, L domain-like	GO:0005515 MF: protein binding	TE?	PF12937	IPR001810; IPR032675	GO:0005515
STI		TraesCS5A01G236600	1	***	tr|B9STU9|B9STU9_RICCO	Carbonic anhydrase, putative	PF00194: Eukaryotic-type carbonic anhydrase	IPR001148: Alpha carbonic anhydrase; IPR018338: Carbonic anhydrase, alpha-class, conserved site	GO:0004089 MF: carbonate dehydratase activity;GO:0006730 BP: one-carbon metabolic process;GO:0008270 MF: zinc ion binding	G	PF00194	IPR001148; IPR018338	GO:0004089; GO:0006730; GO:0008270
STI		TraesCS5A01G236700	1	***	tr|C1E2Y9|C1E2Y9_MICCC	Mitochondrial carrier family	PF00153: Mitochondrial carrier protein	IPR018108: Mitochondrial substrate/solute carrier; IPR023395: Mitochondrial carrier domain	NA	G	PF00153	IPR018108; IPR023395	NA
STI		TraesCS5A01G236800	1	***	tr|A0A199US17|A0A199US17_ANACO	Acyl-[acyl-carrier-protein] desaturase	PF03405: Fatty acid desaturase	IPR005067: Fatty acid desaturase, type 2; IPR009078: Ferritin-like superfamily	GO:0006631 BP: fatty acid metabolic process;GO:0045300 MF: acyl-[acyl-carrier-protein] desaturase activity;GO:0055114 BP: oxidation-reduction process	G	PF03405	IPR005067; IPR009078	GO:0006631; GO:0045300; GO:0055114
STI		TraesCS5A01G236900	1	***	tr|G7LIE6|G7LIE6_MEDTR	Myb/SANT-like DNA-binding domain protein	PF12776: Myb/SANT-like DNA-binding domain	IPR024752: Myb/SANT-like domain	NA	TE?	PF12776	IPR024752	NA
STI		TraesCS5A01G237000	1	***	tr|A0A199US17|A0A199US17_ANACO	Acyl-[acyl-carrier-protein] desaturase	PF03405: Fatty acid desaturase	IPR005067: Fatty acid desaturase, type 2; IPR009078: Ferritin-like superfamily	GO:0006631 BP: fatty acid metabolic process;GO:0045300 MF: acyl-[acyl-carrier-protein] desaturase activity;GO:0055114 BP: oxidation-reduction process	G	PF03405	IPR005067; IPR009078	GO:0006631; GO:0045300; GO:0055114
STI	5A_AX-158585060_Hap	TraesCS5A01G516700	1	***	tr|O24485|O24485_PINRA	Non-specific lipid-transfer protein	NA	IPR016140: Bifunctional inhibitor/plant lipid transfer protein/seed storage helical domain	NA	G	NA	IPR016140	NA
STI		TraesCS5A01G516800	1	--*	AT4G35900.1	Basic-leucine zipper (bZIP) transcription factor family protein	NA	NA	NA	G	NA	NA	NA
STI		TraesCS5A01G516900	1	***	tr|A0A0K9PUH3|A0A0K9PUH3_ZOSMR	Heavy metal transport/detoxification superfamily protein	PF00403: Heavy-metal-associated domain	IPR006121: Heavy metal-associated domain, HMA	GO:0030001 BP: metal ion transport;GO:0046872 MF: metal ion binding	G	PF00403	IPR006121	GO:0030001; GO:0046872
STI		TraesCS5A01G517000	1	***	tr|M8ANJ9|M8ANJ9_TRIUA	Dihydroflavonol-4-reductase	PF01370: NAD dependent epimerase/dehydratase family	IPR001509: NAD-dependent epimerase/dehydratase; IPR016040: NAD(P)-binding domain	GO:0003824 MF: catalytic activity;GO:0050662 MF: coenzyme binding	G	PF01370	IPR001509; IPR016040	GO:0003824; GO:0050662
STI		TraesCS5A01G517100	1	*-*	tr|M8BRR3|M8BRR3_AEGTA	GDSL esterase/lipase	NA	NA	NA	G	NA	NA	NA
STI		TraesCS5A01G517200	1	***	tr|M8BRR3|M8BRR3_AEGTA	GDSL esterase/lipase	PF00657: GDSL-like Lipase/Acylhydrolase	IPR001087: GDSL lipase/esterase	GO:0016788 MF: hydrolase activity, acting on ester bonds	G	PF00657	IPR001087	GO:0016788
STI		TraesCS5A01G517300	1	***	AT4G24130.1	DUF538 family protein (Protein of unknown function, DUF538)	PF04398: Protein of unknown function, DUF538	IPR007493: Protein of unknown function DUF538	NA	U	PF04398	IPR007493	NA
STI		TraesCS5A01G517400	1	***	AT4G24130.1	DUF538 family protein (Protein of unknown function, DUF538)	PF04398: Protein of unknown function, DUF538	IPR007493: Protein of unknown function DUF538	NA	U	PF04398	IPR007493	NA
STI		TraesCS5A01G517500	1	*-*	tr|M8BRR3|M8BRR3_AEGTA	GDSL esterase/lipase	NA	NA	NA	G	NA	NA	NA
STI		TraesCS5A01G517600	1	***	AT4G24130.1	DUF538 family protein (Protein of unknown function, DUF538)	PF04398: Protein of unknown function, DUF538	IPR007493: Protein of unknown function DUF538	NA	U	PF04398	IPR007493	NA
STI	5B_AX-158525047	TraesCS5B01G306800	1	*-*	tr|A0A072TYH1|A0A072TYH1_MEDTR	Basic helix loop helix (BHLH) family transcription factor	PF00010: Helix-loop-helix DNA-binding domain	IPR011598: Myc-type, basic helix-loop-helix (bHLH) domain	GO:0046983 MF: protein dimerization activity	G	PF00010	IPR011598	GO:0046983
STI		TraesCS5B01G306900	NA	NA	NA	NA	NA	NA	NA	NA	NA	NA	NA
STI		TraesCS5B01G307000	1	***	tr|A0A072TYH1|A0A072TYH1_MEDTR	Basic helix loop helix (BHLH) family transcription factor	PF00010: Helix-loop-helix DNA-binding domain	IPR011598: Myc-type, basic helix-loop-helix (bHLH) domain	GO:0046983 MF: protein dimerization activity	G	PF00010	IPR011598	GO:0046983
STI		TraesCS5B01G307100	1	*-*	tr|A0A072TYH1|A0A072TYH1_MEDTR	Basic helix loop helix (BHLH) family transcription factor	PF00010: Helix-loop-helix DNA-binding domain	IPR011598: Myc-type, basic helix-loop-helix (bHLH) domain	GO:0046983 MF: protein dimerization activity	G	PF00010	IPR011598	GO:0046983
STI		TraesCS5B01G307200	1	***	tr|M8AQX3|M8AQX3_AEGTA	DNA polymerase delta subunit 4	PF04081: DNA polymerase delta, subunit 4	IPR007218: DNA polymerase delta, subunit 4	GO:0005634 CC: nucleus;GO:0006260 BP: DNA replication	G	PF04081	IPR007218	GO:0005634; GO:0006260
STI	5B_Excalibur_c9846_458_Hap	TraesCS5B01G320200	1	***	tr|A0A1E5V6N5|A0A1E5V6N5_9POAL	Protein STAY-GREEN, chloroplastic	PF12638: Staygreen protein	IPR024438: Staygreen protein	NA	G	PF12638	IPR024438	NA
STI		TraesCS5B01G320300	1	***	tr|B6SIY6|B6SIY6_MAIZE	60S ribosomal protein L44	PF00935: Ribosomal protein L44	IPR000552: Ribosomal protein L44e; IPR011332: Zinc-binding ribosomal protein	GO:0003735 MF: structural constituent of ribosome;GO:0005622 CC: intracellular;GO:0005840 CC: ribosome;GO:0006412 BP: translation	G	PF00935	IPR000552; IPR011332	GO:0003735; GO:0005622; GO:0005840; GO:0006412
STI		TraesCS5B01G320400	1	***	AT4G01410.1	Late embryogenesis abundant (LEA) hydroxyproline-rich glycoprotein family	PF03168: Late embryogenesis abundant protein	IPR004864: Late embryogenesis abundant protein, LEA-14	NA	G	PF03168	IPR004864	NA
STI		TraesCS5B01G320500	1	*-*	tr|A0A087GCX2|A0A087GCX2_ARAAL	Pseudo response regulator	PF00072: Response regulator receiver domain; PF06203: CCT motif	IPR001789: Signal transduction response regulator, receiver domain; IPR010402: CCT domain; IPR011006: CheY-like superfamily	GO:0000160 BP: phosphorelay signal transduction system;GO:0005515 MF: protein binding	G	PF00072; PF06203	IPR001789; IPR010402; IPR011006	GO:0000160; GO:0005515
STI		TraesCS5B01G320600	1	***	tr|A0A1E5V4H9|A0A1E5V4H9_9POAL	Pentatricopeptide repeat-containing protein	PF13041: PPR repeat family; PF01535: PPR repeat	IPR002885: Pentatricopeptide repeat; IPR011990: Tetratricopeptide-like helical domain	GO:0005515 MF: protein binding	G	PF13041; PF01535	IPR002885; IPR011990	GO:0005515
STI	5B_Excalibur_c18492_249_Hap	TraesCS5B01G388200	1	***	tr|A0A0B0MNV8|A0A0B0MNV8_GOSAR	Orotidine 5'-phosphate decarboxylase	NA	NA	NA	G	NA	NA	NA
STI		TraesCS5B01G388300	1	***	tr|A0A0B2SI17|A0A0B2SI17_GLYSO	Transmembrane emp24 domain-containing protein	PF01105: emp24/gp25L/p24 family/GOLD	IPR009038: GOLD domain	GO:0006810 BP: transport;GO:0016021 CC: integral component of membrane	G	PF01105	IPR009038	GO:0006810; GO:0016021
STI		TraesCS5B01G388400	1	***	tr|B0LXE1|B0LXE1_SECST	ATP synthase subunit alpha	PF02874: ATP synthase alpha/beta family, beta-barrel domain; PF00006: ATP synthase alpha/beta family, nucleotide-binding domain; PF00306: ATP synthase alpha/beta chain, C terminal domain	IPR000194: ATPase, F1/V1/A1 complex, alpha/beta subunit, nucleotide-binding domain; IPR000793: ATP synthase, alpha subunit, C-terminal; IPR004100: ATPase, F1/V1/A1 complex, alpha/beta subunit, N-terminal domain; IPR005294: ATP synthase, F1 complex, alpha subunit; IPR020003: ATPase, alpha/beta subunit, nucleotide-binding domain, active site; IPR023366: ATP synthase subunit alpha-like domain; IPR02…	GO:0005524 MF: ATP binding;GO:0015986 BP: ATP synthesis coupled proton transport;GO:0015992 BP: proton transport;GO:0045261 CC: proton-transporting ATP synthase complex, catalytic core F(1);GO:0046034 BP: ATP metabolic process;GO:0046933 MF: proton-transporting ATP synthase activity, rotational mechanism	G	PF02874; PF00006; PF00306	IPR000194; IPR000793; IPR004100; IPR005294; IPR020003; IPR023366; IPR027417	GO:0005524; GO:0015986; GO:0015992; GO:0045261; GO:0046034; GO:0046933
STI		TraesCS5B01G388500	1	*-*	tr|A0A151UEX6|A0A151UEX6_CAJCA	NADH-ubiquinone oxidoreductase chain 6	NA	NA	NA	G	NA	NA	NA
STI		TraesCS5B01G388600	1	***	tr|U3TU64|U3TU64_AEGSP	NADH-ubiquinone oxidoreductase chain 6	PF00499: NADH-ubiquinone/plastoquinone oxidoreductase chain 6	IPR001457: NADH:ubiquinone/plastoquinone oxidoreductase, chain 6	GO:0008137 MF: NADH dehydrogenase (ubiquinone) activity;GO:0055114 BP: oxidation-reduction process	G	PF00499	IPR001457	GO:0008137; GO:0055114
STI		TraesCS5B01G388700	1	***	tr|A0A1D5YZN2|A0A1D5YZN2_WHEAT	Glycosyltransferase	PF00201: UDP-glucoronosyl and UDP-glucosyl transferase	IPR002213: UDP-glucuronosyl/UDP-glucosyltransferase	GO:0008152 BP: metabolic process;GO:0016758 MF: transferase activity, transferring hexosyl groups	G	PF00201	IPR002213	GO:0008152; GO:0016758
STI		TraesCS5B01G388800	1	***	tr|A0A061F238|A0A061F238_THECC	HXXXD-type acyl-transferase family protein, putative	PF02458: Transferase family	IPR003480: Transferase	GO:0016747 MF: transferase activity, transferring acyl groups other than amino-acyl groups	G	PF02458	IPR003480	GO:0016747
STI		TraesCS5B01G388900	1	***	tr|A0A061DQL7|A0A061DQL7_THECC	Bax inhibitor-1 family protein	PF01027: Inhibitor of apoptosis-promoting Bax1	IPR006214: Bax inhibitor 1-related	NA	G	PF01027	IPR006214	NA
STI		TraesCS5B01G389000	1	***	tr|Q9LUI6|Q9LUI6_ARATH	Kinase-like protein	PF07714: Protein tyrosine kinase	IPR000719: Protein kinase domain; IPR001245: Serine-threonine/tyrosine-protein kinase, catalytic domain; IPR008271: Serine/threonine-protein kinase, active site; IPR011009: Protein kinase-like domain	GO:0004672 MF: protein kinase activity;GO:0005524 MF: ATP binding;GO:0006468 BP: protein phosphorylation	G	PF07714	IPR000719; IPR001245; IPR008271; IPR011009	GO:0004672; GO:0005524; GO:0006468
STI		TraesCS5B01G389100	1	***	tr|W5F9T2|W5F9T2_WHEAT	Histone H2B	PF00125: Core histone H2A/H2B/H3/H4	IPR000558: Histone H2B; IPR007125: Histone H2A/H2B/H3; IPR009072: Histone-fold	GO:0000786 CC: nucleosome;GO:0003677 MF: DNA binding;GO:0046982 MF: protein heterodimerization activity	G	PF00125	IPR000558; IPR007125; IPR009072	GO:0000786; GO:0003677; GO:0046982
STI		TraesCS5B01G389200	1	***	tr|B9RTM5|B9RTM5_RICCO	Pentatricopeptide repeat-containing protein, putative	PF01535: PPR repeat; PF12854: PPR repeat; PF13041: PPR repeat family	IPR002885: Pentatricopeptide repeat	NA	G	PF01535; PF12854; PF13041	IPR002885	NA
STI		TraesCS5B01G389300	1	***	AT4G14790.2	ATP-dependent RNA helicase	PF00271: Helicase conserved C-terminal domain; PF12513: Mitochondrial degradasome RNA helicase subunit C terminal	IPR001650: Helicase, C-terminal; IPR014001: Helicase superfamily 1/2, ATP-binding domain; IPR022192: Mitochondrial degradasome RNA helicase subunit, C-terminal domain; IPR027417: P-loop containing nucleoside triphosphate hydrolase	GO:0016817 MF: hydrolase activity, acting on acid anhydrides	TE?	PF00271; PF12513	IPR001650; IPR014001; IPR022192; IPR027417	GO:0016817
STI		TraesCS5B01G389400	1	*-*	tr|A0A061GBF7|A0A061GBF7_THECC	Pre-mRNA cleavage complex 2 protein Pcf11, putative isoform 2	NA	NA	NA	G	NA	NA	NA
STI		TraesCS5B01G389500	1	--*	tr|A0A061GBF7|A0A061GBF7_THECC	Pre-mRNA cleavage complex 2 protein Pcf11, putative isoform 2	NA	NA	NA	G	NA	NA	NA
STI		TraesCS5B01G389600	1	***	tr|A0A1D5Z5W2|A0A1D5Z5W2_WHEAT	tRNA (guanine-N(7)-)-methyltransferase non-catalytic subunit	PF00400: WD domain, G-beta repeat	IPR001680: WD40 repeat; IPR015943: WD40/YVTN repeat-like-containing domain; IPR017986: WD40-repeat-containing domain; IPR028884: tRNA (guanine-N(7)-)-methyltransferase non-catalytic subunit, Trm82	GO:0005515 MF: protein binding;GO:0036265 BP: RNA (guanine-N7)-methylation	G	PF00400	IPR001680; IPR015943; IPR017986; IPR028884	GO:0005515; GO:0036265
STI		TraesCS5B01G389700	1	***	tr|G7K3P0|G7K3P0_MEDTR	DUF1677 family protein	PF07911: Protein of unknown function (DUF1677)	IPR012876: Protein of unknown function DUF1677, plant	NA	G	PF07911	IPR012876	NA
STI		TraesCS5B01G389800	1	***	tr|G7K3P0|G7K3P0_MEDTR	DUF1677 family protein	PF07911: Protein of unknown function (DUF1677)	IPR012876: Protein of unknown function DUF1677, plant	NA	G	PF07911	IPR012876	NA
STI		TraesCS5B01G389900	1	***	tr|G7K3P0|G7K3P0_MEDTR	DUF1677 family protein	PF07911: Protein of unknown function (DUF1677)	IPR012876: Protein of unknown function DUF1677, plant	NA	G	PF07911	IPR012876	NA
STI		TraesCS5B01G390000	1	***	tr|G7K3P0|G7K3P0_MEDTR	DUF1677 family protein	PF07911: Protein of unknown function (DUF1677)	IPR012876: Protein of unknown function DUF1677, plant	NA	G	PF07911	IPR012876	NA
STI		TraesCS5B01G390100	1	***	tr|G7K3P0|G7K3P0_MEDTR	DUF1677 family protein	PF07911: Protein of unknown function (DUF1677)	IPR012876: Protein of unknown function DUF1677, plant	NA	G	PF07911	IPR012876	NA
STI		TraesCS5B01G390200	1	***	tr|A0A0B0NDV7|A0A0B0NDV7_GOSAR	Sigma non-opioid intracellular receptor 1	NA	NA	NA	G	NA	NA	NA
STI		TraesCS5B01G390300	1	*-*	tr|A0A072UCZ0|A0A072UCZ0_MEDTR	Myb/SANT-like DNA-binding domain protein	PF12776: Myb/SANT-like DNA-binding domain; PF07227: PHD - plant homeodomain finger protein	IPR024752: Myb/SANT-like domain; IPR032881: Oberon, PHD finger domain	NA	TE?	PF12776; PF07227	IPR024752; IPR032881	NA
STI		TraesCS5B01G390400	1	***	AT5G11420.1	transmembrane protein, putative (Protein of unknown function, DUF642)	PF04862: Protein of unknown function (DUF642)	IPR006946: Domain of unknown function DUF642; IPR008979: Galactose-binding domain-like	NA	U	PF04862	IPR006946; IPR008979	NA
STI		TraesCS5B01G390500	1	***	tr|A0A061G527|A0A061G527_THECC	Tryptophan RNA-binding attenuator protein-like	PF01987: Mitochondrial biogenesis AIM24	IPR002838: Mitochondrial biogenesis protein AIM24; IPR016031: Tryptophan RNA-binding attenuator protein-like domain	NA	G	PF01987	IPR002838; IPR016031	NA
STI		TraesCS5B01G390600	1	***	tr|A0A072VPF7|A0A072VPF7_MEDTR	Late embryogenesis abundant D-like protein	PF04927: Seed maturation protein	IPR007011: Seed maturation protein	NA	G	PF04927	IPR007011	NA
STI		TraesCS5B01G390700	1	*-*	tr|A0A151R766|A0A151R766_CAJCA	E3 ubiquitin-protein ligase SINA-like 10	NA	NA	NA	G	NA	NA	NA
STI		TraesCS5B01G390800	1	*-*	tr|A0A072VPF7|A0A072VPF7_MEDTR	Late embryogenesis abundant D-like protein	PF04927: Seed maturation protein	IPR007011: Seed maturation protein	NA	G	PF04927	IPR007011	NA
STI		TraesCS5B01G390900	1	***	tr|M7YGA2|M7YGA2_TRIUA	Dirigent protein	PF03018: Dirigent-like protein	IPR004265: Plant disease resistance response protein	NA	G	PF03018	IPR004265	NA
STI		TraesCS5B01G391000	1	***	tr|W5FVC0|W5FVC0_WHEAT	Dirigent protein	PF03018: Dirigent-like protein	IPR004265: Plant disease resistance response protein	NA	G	PF03018	IPR004265	NA
STI		TraesCS5B01G391100	1	***	tr|X2JJV2|X2JJV2_POPNI	Dehydration-responsive element binding factor protein	PF00847: AP2 domain	IPR001471: AP2/ERF domain; IPR016177: DNA-binding domain	GO:0003677 MF: DNA binding;GO:0003700 MF: transcription factor activity, sequence-specific DNA binding;GO:0006355 BP: regulation of transcription, DNA-templated	G	PF00847	IPR001471; IPR016177	GO:0003677; GO:0003700; GO:0006355
STI		TraesCS5B01G391200	1	*-*	tr|A0A061EMV6|A0A061EMV6_THECC	Acyl-CoA N-acyltransferase with RING/FYVE/PHD-type zinc finger protein, putative	PF16135: TPL-binding domain in jasmonate signalling; PF00628: PHD-finger	IPR000182: GNAT domain; IPR001965: Zinc finger, PHD-type; IPR011011: Zinc finger, FYVE/PHD-type; IPR013083: Zinc finger, RING/FYVE/PHD-type; IPR016181: Acyl-CoA N-acyltransferase; IPR019786: Zinc finger, PHD-type, conserved site; IPR019787: Zinc finger, PHD-finger; IPR032308: Jas TPL-binding domain	GO:0005515 MF: protein binding;GO:0008080 MF: N-acetyltransferase activity;GO:0008270 MF: zinc ion binding	G	PF16135; PF00628	IPR000182; IPR001965; IPR011011; IPR013083; IPR016181; IPR019786; IPR019787; IPR032308	GO:0005515; GO:0008080; GO:0008270
STI		TraesCS5B01G391300	1	*-*	tr|A0A1D1ZBF0|A0A1D1ZBF0_9ARAE	Photosystem II protein	PF13326: Photosystem II Pbs27	IPR025585: Photosystem II Pbs27	GO:0010207 BP: photosystem II assembly	G	PF13326	IPR025585	GO:0010207
STI		TraesCS5B01G391400	1	***	tr|Q10CX1|Q10CX1_ORYSJ	Myosin family protein, putative, expressed	PF02736: Myosin N-terminal SH3-like domain; PF00063: Myosin head (motor domain); PF00612: IQ calmodulin-binding motif; PF01843: DIL domain	IPR000048: IQ motif, EF-hand binding site; IPR001609: Myosin head, motor domain; IPR002710: Dilute domain; IPR004009: Myosin, N-terminal, SH3-like; IPR027417: P-loop containing nucleoside triphosphate hydrolase	GO:0003774 MF: motor activity;GO:0005515 MF: protein binding;GO:0005524 MF: ATP binding;GO:0016459 CC: myosin complex	G	PF02736; PF00063; PF00612; PF01843	IPR000048; IPR001609; IPR002710; IPR004009; IPR027417	GO:0003774; GO:0005515; GO:0005524; GO:0016459
STI	5B_Excalibur_rep_c67473_264_Hap	TraesCS5B01G321000	1	***	tr|Q42944|Q42944_TOBAC	Beta-1,3-glucanase	PF00332: Glycosyl hydrolases family 17	IPR000490: Glycoside hydrolase family 17; IPR017853: Glycoside hydrolase superfamily	GO:0004553 MF: hydrolase activity, hydrolyzing O-glycosyl compounds;GO:0005975 BP: carbohydrate metabolic process	G	PF00332	IPR000490; IPR017853	GO:0004553; GO:0005975
STI		TraesCS5B01G321100	1	--*	sp|Q66F14|OTC_YERPS	Ornithine carbamoyltransferase	NA	NA	NA	G	NA	NA	NA
STI		TraesCS5B01G321200	1	--*	AT5G54220.1	Cysteine-rich protein	NA	NA	NA	G	NA	NA	NA
STI		TraesCS5B01G321300	1	--*	AT1G51890.5	Leucine-rich repeat protein kinase family protein	NA	NA	NA	G	NA	NA	NA
STI		TraesCS5B01G321400	1	--*	AT1G51890.5	Leucine-rich repeat protein kinase family protein	NA	NA	NA	G	NA	NA	NA
STI		TraesCS5B01G321500	1	***	tr|A0A072TM93|A0A072TM93_MEDTR	Inactive purple acid phosphatase-like protein	PF00149: Calcineurin-like phosphoesterase	IPR004843: Calcineurin-like phosphoesterase domain, ApaH type; IPR011230: Phosphoesterase At2g46880; IPR029052: Metallo-dependent phosphatase-like	GO:0016787 MF: hydrolase activity	G	PF00149	IPR004843; IPR011230; IPR029052	GO:0016787
STI		TraesCS5B01G321600	1	--*	tr|B4FLL4|B4FLL4_MAIZE	Purple acid phosphatase	PF00149: Calcineurin-like phosphoesterase	IPR004843: Calcineurin-like phosphoesterase domain, ApaH type; IPR011230: Phosphoesterase At2g46880; IPR029052: Metallo-dependent phosphatase-like	GO:0016787 MF: hydrolase activity	G	PF00149	IPR004843; IPR011230; IPR029052	GO:0016787
STI		TraesCS5B01G321700	1	***	tr|A0A072TM93|A0A072TM93_MEDTR	Inactive purple acid phosphatase-like protein	PF00149: Calcineurin-like phosphoesterase	IPR004843: Calcineurin-like phosphoesterase domain, ApaH type; IPR011230: Phosphoesterase At2g46880; IPR029052: Metallo-dependent phosphatase-like	GO:0016787 MF: hydrolase activity	G	PF00149	IPR004843; IPR011230; IPR029052	GO:0016787
STI	5B_GENE_3437_148	TraesCS5B01G305100	1	***	tr|A0A1D5YYH3|A0A1D5YYH3_WHEAT	Formin-like protein	PF02181: Formin Homology 2 Domain	IPR015425: Formin, FH2 domain	NA	G	PF02181	IPR015425	NA
STI		TraesCS5B01G305200	1	***	tr|A0A1E5VAJ0|A0A1E5VAJ0_9POAL	Acyl-coenzyme A thioesterase 9, mitochondrial	PF03061: Thioesterase superfamily	IPR006683: Thioesterase domain; IPR029069: HotDog domain; IPR033120: Hotdog acyl-CoA thioesterase (ACOT)-type domain	NA	G	PF03061	IPR006683; IPR029069; IPR033120	NA
STI		TraesCS5B01G305300	1	***	tr|W5FER9|W5FER9_WHEAT	Glycosyltransferase	PF00201: UDP-glucoronosyl and UDP-glucosyl transferase	IPR002213: UDP-glucuronosyl/UDP-glucosyltransferase	GO:0008152 BP: metabolic process;GO:0016758 MF: transferase activity, transferring hexosyl groups	G	PF00201	IPR002213	GO:0008152; GO:0016758
STI		TraesCS5B01G305400	1	***	tr|A0A1D5ZWS1|A0A1D5ZWS1_WHEAT	Glycosyltransferase	PF00201: UDP-glucoronosyl and UDP-glucosyl transferase	IPR002213: UDP-glucuronosyl/UDP-glucosyltransferase	GO:0008152 BP: metabolic process;GO:0016758 MF: transferase activity, transferring hexosyl groups	G	PF00201	IPR002213	GO:0008152; GO:0016758
STI		TraesCS5B01G305500	1	***	tr|A0A1D5Z943|A0A1D5Z943_WHEAT	Glycosyltransferase	PF00201: UDP-glucoronosyl and UDP-glucosyl transferase	IPR002213: UDP-glucuronosyl/UDP-glucosyltransferase	GO:0008152 BP: metabolic process;GO:0016758 MF: transferase activity, transferring hexosyl groups	G	PF00201	IPR002213	GO:0008152; GO:0016758
STI		TraesCS5B01G305600	1	***	tr|A0A1D5ZL17|A0A1D5ZL17_WHEAT	Glycosyltransferase	PF00201: UDP-glucoronosyl and UDP-glucosyl transferase	IPR002213: UDP-glucuronosyl/UDP-glucosyltransferase	GO:0008152 BP: metabolic process;GO:0016758 MF: transferase activity, transferring hexosyl groups	G	PF00201	IPR002213	GO:0008152; GO:0016758
STI		TraesCS5B01G305700	1	***	tr|A0A1E5VA54|A0A1E5VA54_9POAL	Ankyrin repeat-containing protein	PF12796: Ankyrin repeats (3 copies); PF13857: Ankyrin repeats (many copies); PF13637: Ankyrin repeats (many copies); PF13962: Domain of unknown function	IPR002110: Ankyrin repeat; IPR020683: Ankyrin repeat-containing domain; IPR026961: PGG domain	GO:0005515 MF: protein binding	G	PF12796; PF13857; PF13637; PF13962	IPR002110; IPR020683; IPR026961	GO:0005515
STI		TraesCS5B01G305800	1	***	tr|M7ZY35|M7ZY35_TRIUA	Inositol-tetrakisphosphate 1-kinase 4	NA	NA	NA	G	NA	NA	NA
STI		TraesCS5B01G305900	1	***	tr|I1QQI2|I1QQI2_ORYGL	Inositol-tetrakisphosphate 1-kinase	PF05770: Inositol 1, 3, 4-trisphosphate 5/6-kinase	IPR008656: Inositol-tetrakisphosphate 1-kinase; IPR017418: Inositol-tetrakisphosphate 1-kinase 4	GO:0000287 MF: magnesium ion binding;GO:0005524 MF: ATP binding;GO:0005622 CC: intracellular;GO:0032957 BP: inositol trisphosphate metabolic process;GO:0047325 MF: inositol tetrakisphosphate 1-kinase activity;GO:0052725 MF: inositol-1,3,4-trisphosphate 6-kinase activity;GO:0052726 MF: inositol-1,3,4-trisphosphate 5-kinase activity	G	PF05770	IPR008656; IPR017418	GO:0000287; GO:0005524; GO:0005622; GO:0032957; GO:0047325; GO:0052725; GO:0052726
STI		TraesCS5B01G306000	1	***	tr|B9MVJ6|B9MVJ6_POPTR	Serpin family protein	PF00079: Serpin (serine protease inhibitor)	IPR023796: Serpin domain	NA	G	PF00079	IPR023796	NA
STI		TraesCS5B01G306100	1	--*	sp|Q82X61|Y434_NITEU	Nucleoid-associated protein NE0434	NA	NA	NA	G	NA	NA	NA
STI		TraesCS5B01G306200	1	***	tr|M8BGD5|M8BGD5_AEGTA	Disease resistance protein RPP13	PF00931: NB-ARC domain	IPR002182: NB-ARC; IPR011991: Winged helix-turn-helix DNA-binding domain; IPR027417: P-loop containing nucleoside triphosphate hydrolase; IPR032675: Leucine-rich repeat domain, L domain-like	GO:0043531 MF: ADP binding	G	PF00931	IPR002182; IPR011991; IPR027417; IPR032675	GO:0043531
STI		TraesCS5B01G306300	1	--*	AT5G49970.2	pyridoxin (pyrodoxamine) 5'-phosphate oxidase	NA	NA	NA	G	NA	NA	NA
STI		TraesCS5B01G306400	1	***	AT1G10865.1	cytochrome C oxidase assembly factor	PF10203: Cytochrome c oxidase assembly protein PET191	IPR018793: Cytochrome c oxidase assembly protein PET191	NA	G	PF10203	IPR018793	NA
STI		TraesCS5B01G306500	1	***	tr|F4HS78|F4HS78_ARATH	S-adenosyl-L-methionine-dependent methyltransferase domain-containing protein	PF13578: Methyltransferase domain	IPR029063: S-adenosyl-L-methionine-dependent methyltransferase	NA	G	PF13578	IPR029063	NA
STI		TraesCS5B01G306600	1	*-*	tr|A0A072TYH1|A0A072TYH1_MEDTR	Basic helix loop helix (BHLH) family transcription factor	PF00010: Helix-loop-helix DNA-binding domain	IPR011598: Myc-type, basic helix-loop-helix (bHLH) domain	GO:0046983 MF: protein dimerization activity	G	PF00010	IPR011598	GO:0046983
STI		TraesCS5B01G306700	NA	NA	NA	NA	NA	NA	NA	NA	NA	NA	NA
STI	5B_Jagger_c3991_101	TraesCS5B01G303500	1	***	tr|M8C4V2|M8C4V2_AEGTA	Sister chromatid cohesion 1 protein 3	PF04825: N terminus of Rad21 / Rec8 like protein; PF04824: Conserved region of Rad21 / Rec8 like protein	IPR006909: Rad21/Rec8-like protein, C-terminal, eukaryotic; IPR006910: Rad21/Rec8-like protein, N-terminal; IPR011991: Winged helix-turn-helix DNA-binding domain	GO:0000228 CC: nuclear chromosome;GO:0005515 MF: protein binding	G	PF04825; PF04824	IPR006909; IPR006910; IPR011991	GO:0000228; GO:0005515
STI		TraesCS5B01G303600	1	***	tr|N1QS12|N1QS12_AEGTA	Sister chromatid cohesion 1 protein 3	PF04825: N terminus of Rad21 / Rec8 like protein; PF04824: Conserved region of Rad21 / Rec8 like protein	IPR006909: Rad21/Rec8-like protein, C-terminal, eukaryotic; IPR006910: Rad21/Rec8-like protein, N-terminal; IPR011991: Winged helix-turn-helix DNA-binding domain	GO:0000228 CC: nuclear chromosome;GO:0005515 MF: protein binding	G	PF04825; PF04824	IPR006909; IPR006910; IPR011991	GO:0000228; GO:0005515
STI		TraesCS5B01G303700	1	***	tr|A0A072TWU1|A0A072TWU1_MEDTR	NADP-dependent alkenal double bond reductase	PF16884: N-terminal domain of oxidoreductase; PF00107: Zinc-binding dehydrogenase	IPR011032: GroES-like; IPR013149: Alcohol dehydrogenase, C-terminal; IPR016040: NAD(P)-binding domain; IPR020843: Polyketide synthase, enoylreductase domain	GO:0016491 MF: oxidoreductase activity;GO:0055114 BP: oxidation-reduction process	G	PF16884; PF00107	IPR011032; IPR013149; IPR016040; IPR020843	GO:0016491; GO:0055114
STI		TraesCS5B01G303800	1	***	tr|A0A072TWU1|A0A072TWU1_MEDTR	NADP-dependent alkenal double bond reductase	PF16884: N-terminal domain of oxidoreductase; PF00107: Zinc-binding dehydrogenase	IPR011032: GroES-like; IPR013149: Alcohol dehydrogenase, C-terminal; IPR016040: NAD(P)-binding domain; IPR020843: Polyketide synthase, enoylreductase domain	GO:0016491 MF: oxidoreductase activity;GO:0055114 BP: oxidation-reduction process	G	PF16884; PF00107	IPR011032; IPR013149; IPR016040; IPR020843	GO:0016491; GO:0055114
STI		TraesCS5B01G303900	1	*-*	tr|A0A1D5WZW5|A0A1D5WZW5_WHEAT	Alanine--tRNA ligase	PF01411: tRNA synthetases class II (A)	IPR018164: Alanyl-tRNA synthetase, class IIc, N-terminal	GO:0000166 MF: nucleotide binding;GO:0004813 MF: alanine-tRNA ligase activity;GO:0005524 MF: ATP binding;GO:0006419 BP: alanyl-tRNA aminoacylation	G	PF01411	IPR018164	GO:0000166; GO:0004813; GO:0005524; GO:0006419
STI		TraesCS5B01G304000	NA	NA	NA	NA	NA	NA	NA	NA	NA	NA	NA
STI		TraesCS5B01G304000	1	***	tr|C6L7Y7|C6L7Y7_HORBU	F-box protein	PF00646: F-box domain	IPR001810: F-box domain; IPR032675: Leucine-rich repeat domain, L domain-like	GO:0005515 MF: protein binding	TE?	PF00646	IPR001810; IPR032675	GO:0005515
STI		TraesCS5B01G304100	1	*-*	tr|A0A1E5VMI4|A0A1E5VMI4_9POAL	Ornithine decarboxylase	PF02784: Pyridoxal-dependent decarboxylase, pyridoxal binding domain; PF00278: Pyridoxal-dependent decarboxylase, C-terminal sheet domain	IPR000183: Ornithine/DAP/Arg decarboxylase; IPR002433: Ornithine decarboxylase; IPR009006: Alanine racemase/group IV decarboxylase, C-terminal; IPR022643: Orn/DAP/Arg decarboxylase 2, C-terminal; IPR022644: Orn/DAP/Arg decarboxylase 2, N-terminal; IPR022653: Orn/DAP/Arg decarboxylase 2, pyridoxal-phosphate binding site; IPR029066: PLP-binding barrel	GO:0003824 MF: catalytic activity;GO:0006596 BP: polyamine biosynthetic process	G	PF02784; PF00278	IPR000183; IPR002433; IPR009006; IPR022643; IPR022644; IPR022653; IPR029066	GO:0003824; GO:0006596
STI		TraesCS5B01G304200	1	***	tr|A0A1E5VMI4|A0A1E5VMI4_9POAL	Ornithine decarboxylase	PF02784: Pyridoxal-dependent decarboxylase, pyridoxal binding domain; PF00278: Pyridoxal-dependent decarboxylase, C-terminal sheet domain	IPR000183: Ornithine/DAP/Arg decarboxylase; IPR002433: Ornithine decarboxylase; IPR009006: Alanine racemase/group IV decarboxylase, C-terminal; IPR022643: Orn/DAP/Arg decarboxylase 2, C-terminal; IPR022644: Orn/DAP/Arg decarboxylase 2, N-terminal; IPR022653: Orn/DAP/Arg decarboxylase 2, pyridoxal-phosphate binding site; IPR029066: PLP-binding barrel	GO:0003824 MF: catalytic activity;GO:0006596 BP: polyamine biosynthetic process	G	PF02784; PF00278	IPR000183; IPR002433; IPR009006; IPR022643; IPR022644; IPR022653; IPR029066	GO:0003824; GO:0006596
STI		TraesCS5B01G304300	1	***	tr|A0A199VI54|A0A199VI54_ANACO	Agmatine coumaroyltransferase-2	PF02458: Transferase family	IPR003480: Transferase	GO:0016747 MF: transferase activity, transferring acyl groups other than amino-acyl groups	G	PF02458	IPR003480	GO:0016747
STI		TraesCS5B01G304400	1	***	AT3G59660.1	C2 domain-containing protein / GRAM domain-containing protein	PF00168: C2 domain; PF02893: GRAM domain; PF16016: Domain of unknown function (DUF4782)	IPR000008: C2 domain; IPR004182: GRAM domain; IPR031968: VASt domain	GO:0005515 MF: protein binding	G	PF00168; PF02893; PF16016	IPR000008; IPR004182; IPR031968	GO:0005515
STI		TraesCS5B01G304500	1	***	tr|A0A199VFH8|A0A199VFH8_ANACO	F-box protein	PF00646: F-box domain	IPR001810: F-box domain; IPR032675: Leucine-rich repeat domain, L domain-like	GO:0005515 MF: protein binding	TE?	PF00646	IPR001810; IPR032675	GO:0005515
STI		TraesCS5B01G304600	1	***	tr|A0A199VFH8|A0A199VFH8_ANACO	F-box protein	PF00646: F-box domain	IPR001810: F-box domain; IPR032675: Leucine-rich repeat domain, L domain-like	GO:0005515 MF: protein binding	TE?	PF00646	IPR001810; IPR032675	GO:0005515
STI		TraesCS5B01G304700	1	*-*	tr|W9RY64|W9RY64_9ROSA	Ethylene-responsive transcription factor	PF00847: AP2 domain	IPR001471: AP2/ERF domain; IPR016177: DNA-binding domain	GO:0003677 MF: DNA binding;GO:0003700 MF: transcription factor activity, sequence-specific DNA binding;GO:0006355 BP: regulation of transcription, DNA-templated	G	PF00847	IPR001471; IPR016177	GO:0003677; GO:0003700; GO:0006355
STI		TraesCS5B01G304800	1	--*	AT4G15396.4	cytochrome P450, family 702, subfamily A, polypeptide 6	NA	NA	NA	G	NA	NA	NA
STI		TraesCS5B01G304900	1	***	tr|Q1WGB0|Q1WGB0_ORYSI	NBS-LRR disease resistance protein	PF00931: NB-ARC domain	IPR002182: NB-ARC; IPR011991: Winged helix-turn-helix DNA-binding domain; IPR027417: P-loop containing nucleoside triphosphate hydrolase; IPR032675: Leucine-rich repeat domain, L domain-like	GO:0043531 MF: ADP binding	G	PF00931	IPR002182; IPR011991; IPR027417; IPR032675	GO:0043531
STI		TraesCS5B01G305000	1	***	tr|B4G1N4|B4G1N4_MAIZE	CsAtPR5	NA	NA	NA	G	NA	NA	NA
STI	5B_Kukri_rep_c103366_421_Hap	TraesCS5B01G385300	1	***	tr|A0A1E5VNV6|A0A1E5VNV6_9POAL	E3 ubiquitin protein ligase DRIP2	PF13923: Zinc finger, C3HC4 type (RING finger)	IPR001841: Zinc finger, RING-type; IPR013083: Zinc finger, RING/FYVE/PHD-type; IPR017907: Zinc finger, RING-type, conserved site	GO:0005515 MF: protein binding;GO:0008270 MF: zinc ion binding	G	PF13923	IPR001841; IPR013083; IPR017907	GO:0005515; GO:0008270
STI		TraesCS5B01G385400	1	--*	AT3G16857.2	response regulator 1	PF00072: Response regulator receiver domain	IPR001789: Signal transduction response regulator, receiver domain; IPR011006: CheY-like superfamily	GO:0000160 BP: phosphorelay signal transduction system	G	PF00072	IPR001789; IPR011006	GO:0000160
STI		TraesCS5B01G385500	1	***	tr|Q337Y9|Q337Y9_ORYSJ	BTB/POZ domain containing protein, expressed	PF00917: MATH domain; PF00651: BTB/POZ domain	IPR000210: BTB/POZ domain; IPR002083: MATH/TRAF domain; IPR008974: TRAF-like; IPR011333: SKP1/BTB/POZ domain	GO:0005515 MF: protein binding	G	PF00917; PF00651	IPR000210; IPR002083; IPR008974; IPR011333	GO:0005515
STI		TraesCS5B01G385600	1	***	tr|Q337Y9|Q337Y9_ORYSJ	BTB/POZ domain containing protein, expressed	PF00917: MATH domain; PF00651: BTB/POZ domain	IPR000210: BTB/POZ domain; IPR002083: MATH/TRAF domain; IPR008974: TRAF-like; IPR011333: SKP1/BTB/POZ domain	GO:0005515 MF: protein binding	G	PF00917; PF00651	IPR000210; IPR002083; IPR008974; IPR011333	GO:0005515
STI		TraesCS5B01G385700	1	***	tr|Q337Y9|Q337Y9_ORYSJ	BTB/POZ domain containing protein, expressed	PF00917: MATH domain; PF00651: BTB/POZ domain	IPR000210: BTB/POZ domain; IPR002083: MATH/TRAF domain; IPR008974: TRAF-like; IPR011333: SKP1/BTB/POZ domain	GO:0005515 MF: protein binding	G	PF00917; PF00651	IPR000210; IPR002083; IPR008974; IPR011333	GO:0005515
STI		TraesCS5B01G385800	1	***	tr|Q337Y9|Q337Y9_ORYSJ	BTB/POZ domain containing protein, expressed	PF00917: MATH domain; PF00651: BTB/POZ domain	IPR000210: BTB/POZ domain; IPR002083: MATH/TRAF domain; IPR008974: TRAF-like; IPR011333: SKP1/BTB/POZ domain	GO:0005515 MF: protein binding	G	PF00917; PF00651	IPR000210; IPR002083; IPR008974; IPR011333	GO:0005515
[truncated: 48 more rows]

## Sheet: Supplementary Table 8b
				Supplementary Table S8b. List of putative candidate genes for H2O2 content under control and drought conditions and for STI
[truncated: 697 more rows]

## Sheet: Sepplementary Table9
Supplemental Table S9. Gene list of Ababidopsis thaliana derived from Verslues et al. 2014 related to proline value and their homologs in wheat
[truncated: 55 more rows]
